# Supplementary material for: Crystal structure of 1-ethyl­spiro­[imid­az­olidine-4,1′-indane]-2,5-dione
Source: Acta Crystallogr Sect E Struct Rep Online. 2014 Aug 1;70(Pt 9):o954. doi: 10.1107/S1600536814017097 (PMC4186094; doi:10.1107/S1600536814017097)
Supplement: Supplementary file 1 [file e-70-0o954-sup1.cif]

##############################################################################
#                                                                            #
# This CIF contains the data in a paper accepted for publication in          #
# Acta Crystallographica Section E. It conforms to the requirements of       #
# Notes for Authors for Acta Crystallographica Section E, and has been       #
# peer reviewed under the auspices of the IUCr Commission on Journals.       #
#                                                                            #
# Full details of the Crystallographic Information File format               #
# are given in the paper "The Crystallographic Information File (CIF):       #
# a New Standard Archive File for Crystallography" by S. R. Hall, F. H.      #
# Allen and I. D. Brown [Acta Cryst. (1991), A47, 655-685].                  #
#                                                                            #
# The current version of the core CIF dictionary is obtainable from          #
# ftp://ftp.iucr.org/pub/cif_core.dic.                                       #
#                                                                            #
# Software is freely available for graphical display of the structure(s)     #
# in this CIF. For information consult the CIF software page                 #
# http://www.iucr.org/resources/cif/software.                                #
#                                                                            #
# This file may be used for bona fide research purposes within the           #
# scientific community so long as proper attribution is given to the journal # 
# article from which it was obtained.                                        #
#                                                                            #
##############################################################################
data_global
_audit_creation_method     'PLATON <TABLE ACC> option'
_journal_date_recd_electronic     2014-07-22
_journal_date_accepted     2014-07-24
_journal_name_full     'Acta Crystallographica, Section E'
_journal_year     2014
_journal_volume     70
_journal_issue      9
_journal_page_first     o954
_journal_page_last     o954
_journal_paper_category     HO
_journal_paper_doi     10.1107/S1600536814017097
_journal_coeditor_code     TK5331
_publ_contact_author_name     'Dr S. B. Benakaprasad'
_publ_contact_author_address
;
Department of Chemistry
School of Engineering and Technology
Jain University
Bangalore 562 112,
India
;
_publ_contact_author_email     'benakaprasad@gmail.com'
_publ_contact_author_fax     '+91-80-27577200'
_publ_contact_author_phone     '+91-80-27577199'
_publ_section_title
;
Crystal structure of 1-ethylspiro[imidazolidine-4,1'-indane]-2,5-dione
;
loop_
    _publ_author_name
    _publ_author_address
    'Wahraan Mohammed Hussein'
;
Department of Studies in Physics
University of Mysore
Manasagangotri
Mysore 570 006, India
;
    'Theodore, Cynthia E.'
;
Department of Chemistry
School of Engineering and Technology
Jain University
Bangalore 562 112, India
;
    'Benaka Prasad, S. B.'
;
Department of Chemistry
School of Engineering and Technology
Jain University
Bangalore 562 112, India
;
    'Madaiah, M.'
;
Department of Studies in Chemistry
University of Mysore
Manasagangotri
Mysore 570 006, India
;
    'Naveen, S.'
;
Institution of Excellence
University of Mysore
Manasagangotri
Mysore 570 006, India
;
    'Lokanath, N. K.'
;
Department of Studies in Physics
University of Mysore
Manasagangotri
Mysore 570 006, India
;
data_I
_database_code_depnum_ccdc_archive 'CCDC 1015714'
_chemical_name_systematic
;
1-Ethylspiro[imidazolidine-4,1'-indane]-2,5-dione
;
_chemical_formula_moiety     'C13 H14 N2 O2'
_chemical_formula_sum     'C13 H14 N2 O2'
_chemical_formula_iupac     'C13 H14 N2 O2'
_chemical_formula_weight     230.26
_symmetry_cell_setting     monoclinic
_symmetry_space_group_name_H-M     'P 21/n'
_symmetry_space_group_name_Hall     '-P 2yn'
loop_
    _symmetry_equiv_pos_site_id
    _symmetry_equiv_pos_as_xyz
    1 x,y,z
    2 1/2-x,1/2+y,1/2-z
    3 -x,-y,-z
    4 1/2+x,1/2-y,1/2+z
_cell_length_a     13.7183(10)
_cell_length_b     6.2040(5)
_cell_length_c     15.1944(11)
_cell_angle_alpha     90
_cell_angle_beta     112.865(3)
_cell_angle_gamma     90
_cell_volume     1191.56(16)
_cell_formula_units_Z     4
_cell_measurement_reflns_used     ?
_cell_measurement_theta_min     ?
_cell_measurement_theta_max     64.52
_cell_measurement_temperature     296
_cell_special_details
;
;
_exptl_crystal_description     block
_exptl_crystal_colour     colourless
_exptl_crystal_size_max     0.230
_exptl_crystal_size_mid     0.220
_exptl_crystal_size_min     0.210
_exptl_crystal_size_rad     ?
_exptl_crystal_density_diffrn     1.284
_exptl_crystal_density_meas     ?
_exptl_crystal_density_method     'Not Measured'
_exptl_crystal_F_000     488
_exptl_absorpt_coefficient_mu     0.716
_exptl_absorpt_correction_type     multi-scan
_exptl_absorpt_process_details     '(SADABS; Sheldrick, 1997)'
_exptl_absorpt_correction_T_min     0.867
_exptl_absorpt_correction_T_max     0.867
_exptl_special_details
;
;
_diffrn_ambient_temperature     296
_diffrn_radiation_type     'CuK\a'
_diffrn_radiation_wavelength     1.54178
_diffrn_radiation_source     ?
_diffrn_radiation_monochromator     ?
_diffrn_measurement_device_type     'Bruker X8 Proteum'
_diffrn_measurement_method     '\f and \w scans'
_diffrn_detector_area_resol_mean     10.7
_diffrn_reflns_number     6730
_diffrn_reflns_av_R_equivalents     0.0273
_diffrn_reflns_av_sigmaI/netI     0.0253
_diffrn_reflns_theta_min     3.69
_diffrn_reflns_theta_max     64.52
_diffrn_reflns_theta_full     64.52
_diffrn_measured_fraction_theta_max     0.975
_diffrn_measured_fraction_theta_full     0.975
_diffrn_reflns_limit_h_min     -15
_diffrn_reflns_limit_h_max     15
_diffrn_reflns_limit_k_min     -3
_diffrn_reflns_limit_k_max     7
_diffrn_reflns_limit_l_min     -16
_diffrn_reflns_limit_l_max     17
_diffrn_reflns_reduction_process
;
;
_refine_special_details
;
Refinement on <i>F</i>^2^ for ALL reflections except those flagged by the user
for potential systematic errors. Weighted <i>R</i>-factors <i>wR</i> and all
goodnesses of fit <i>S</i> are based on <i>F</i>^2^, conventional
<i>R</i>-factors <i>R</i> are based on <i>F</i>, with <i>F</i> set to zero for
negative <i>F</i>^2^. The observed criterion of <i>F</i>^2^ > \s(<i>F</i>^2^)
is used only for calculating -<i>R</i>-factor-obs <i>etc</i>. and is not
relevant to the choice of reflections for refinement. <i>R</i>-factors based
on <i>F</i>^2^ are statistically about twice as large as those based on
<i>F</i>, and <i>R</i>-factors based on ALL data will be even larger.
;
_reflns_number_total     1953
_reflns_number_gt     1742
_reflns_threshold_expression     I>2\s(I)
_refine_ls_structure_factor_coef     Fsqd
_refine_ls_matrix_type     full
_refine_ls_R_factor_all     0.0462
_refine_ls_R_factor_gt     0.0420
_refine_ls_wR_factor_gt     0.1161
_refine_ls_wR_factor_ref     0.1197
_refine_ls_goodness_of_fit_ref     1.073
_refine_ls_restrained_S_all     1.073
_refine_ls_number_reflns     1953
_refine_ls_number_parameters     156
_refine_ls_number_restraints     0
_refine_ls_number_constraints     ?
_refine_ls_hydrogen_treatment     constr
_refine_ls_weighting_scheme     calc
_refine_ls_weighting_details
         'calc w=1/[\s^2^(Fo^2^)+(0.0649P)^2^+0.2770P] where P=(Fo^2^+2Fc^2^)/3'
_atom_sites_solution_hydrogens     geom
_atom_sites_solution_primary     direct
_atom_sites_solution_secondary     difmap
_refine_ls_shift/su_max     0.001
_refine_ls_shift/su_mean     0.000
_refine_diff_density_max     0.226
_refine_diff_density_min     -0.214
_refine_ls_extinction_method     'SHELXL97 (Sheldrick, 2008)'
_refine_ls_extinction_coef     0.0109(13)
_refine_ls_extinction_expression
                                  'FC^*^=KFC[1+0.001XFC^2^\L^3^/SIN(2\Q)]^-1/4^'
_refine_ls_abs_structure_details     ?
_refine_ls_abs_structure_Flack     ?
loop_
    _atom_type_symbol
    _atom_type_description
    _atom_type_scat_dispersion_real
    _atom_type_scat_dispersion_imag
    _atom_type_scat_source
    O O 0.0492 0.0322 'International Tables Vol C Tables 4.2.6.8 and 6.1.1.4'
    N N 0.0311 0.0180 'International Tables Vol C Tables 4.2.6.8 and 6.1.1.4'
    H H 0.0000 0.0000 'International Tables Vol C Tables 4.2.6.8 and 6.1.1.4'
    C C 0.0181 0.0091 'International Tables Vol C Tables 4.2.6.8 and 6.1.1.4'
_computing_data_collection     'APEX2 (Bruker, 2013)'
_computing_cell_refinement     'SAINT (Bruker, 2013)'
_computing_data_reduction     'SAINT (Bruker, 2013)'
_computing_structure_solution     'SHELXS97 (Sheldrick, 2008)'
_computing_structure_refinement     'SHELXL97 (Sheldrick, 2008)'
_computing_molecular_graphics     'PLATON (Spek, 2009)'
_computing_publication_material     'PLATON (Spek, 2009)'
loop_
    _atom_site_type_symbol
    _atom_site_label
    _atom_site_fract_x
    _atom_site_fract_y
    _atom_site_fract_z
    _atom_site_U_iso_or_equiv
    _atom_site_thermal_displace_type
    _atom_site_calc_flag
    _atom_site_refinement_flags
    _atom_site_occupancy
    O O6 0.76182(10) -0.0363(2) 0.94368(9) 0.0601(5) Uani . . 1.000
    O O7 0.55113(10) 0.2685(2) 1.07873(8) 0.0578(4) Uani . . 1.000
    N N1 0.66453(10) 0.0760(2) 1.02847(9) 0.0424(4) Uani . . 1.000
    N N3 0.57906(12) 0.3540(2) 0.94258(10) 0.0519(5) Uani . . 1.000
    C C2 0.59249(12) 0.2404(3) 1.02119(11) 0.0434(5) Uani . . 1.000
    C C4 0.64286(12) 0.2741(2) 0.89160(11) 0.0409(5) Uani . . 1.000
    C C5 0.69854(12) 0.0850(2) 0.95511(11) 0.0414(5) Uani . . 1.000
    C C8 0.70154(13) -0.0797(3) 1.10674(12) 0.0510(5) Uani . . 1.000
    C C9 0.79910(18) -0.0056(4) 1.18691(15) 0.0760(8) Uani . . 1.000
    C C10 0.57793(11) 0.2115(2) 0.78900(10) 0.0383(4) Uani . . 1.000
    C C11 0.50778(13) 0.0411(3) 0.75563(14) 0.0545(6) Uani . . 1.000
    C C12 0.45848(16) 0.0121(4) 0.65796(16) 0.0713(7) Uani . . 1.000
    C C13 0.47830(15) 0.1510(4) 0.59623(14) 0.0741(8) Uani . . 1.000
    C C14 0.54676(14) 0.3205(4) 0.62923(13) 0.0649(7) Uani . . 1.000
    C C15 0.59759(11) 0.3507(3) 0.72680(11) 0.0447(5) Uani . . 1.000
    C C16 0.67693(15) 0.5191(3) 0.77928(14) 0.0586(6) Uani . . 1.000
    C C17 0.72378(15) 0.4361(3) 0.88099(13) 0.0569(6) Uani . . 1.000
    H H1 0.85420 0.01810 1.16380 0.1140 Uiso calc R 1.000
    H H2 0.44450 0.12930 0.53070 0.0890 Uiso calc R 1.000
    H H3 0.78460 0.12630 1.21260 0.1140 Uiso calc R 1.000
    H H4 0.53720 0.46290 0.92390 0.0620 Uiso calc R 1.000
    H H5 0.55900 0.41400 0.58670 0.0780 Uiso calc R 1.000
    H H6 0.41160 -0.10190 0.63380 0.0860 Uiso calc R 1.000
    H H7 0.49420 -0.05110 0.79780 0.0650 Uiso calc R 1.000
    H H8 0.73090 0.53320 0.75320 0.0700 Uiso calc R 1.000
    H H9 0.64310 0.65790 0.77600 0.0700 Uiso calc R 1.000
    H H10 0.73560 0.55430 0.92580 0.0680 Uiso calc R 1.000
    H H11 0.79080 0.36510 0.89350 0.0680 Uiso calc R 1.000
    H H12 0.64620 -0.10350 1.13040 0.0610 Uiso calc R 1.000
    H H13 0.71580 -0.21600 1.08280 0.0610 Uiso calc R 1.000
    H H14 0.82130 -0.11370 1.23600 0.1140 Uiso calc R 1.000
loop_
    _atom_site_aniso_label
    _atom_site_aniso_U_11
    _atom_site_aniso_U_22
    _atom_site_aniso_U_33
    _atom_site_aniso_U_12
    _atom_site_aniso_U_13
    _atom_site_aniso_U_23
    O6 0.0622(8) 0.0624(8) 0.0613(8) 0.0248(6) 0.0301(6) 0.0006(6)
    O7 0.0702(8) 0.0651(8) 0.0502(7) 0.0260(6) 0.0366(6) 0.0125(6)
    N1 0.0483(7) 0.0410(7) 0.0397(7) 0.0137(5) 0.0190(6) 0.0071(5)
    N3 0.0724(9) 0.0482(8) 0.0425(8) 0.0301(7) 0.0305(7) 0.0115(6)
    C2 0.0505(9) 0.0436(8) 0.0382(8) 0.0131(7) 0.0195(7) 0.0021(7)
    C4 0.0489(8) 0.0398(8) 0.0373(8) 0.0060(6) 0.0205(7) -0.0005(6)
    C5 0.0428(8) 0.0411(8) 0.0400(8) 0.0059(7) 0.0159(6) -0.0035(6)
    C8 0.0549(9) 0.0473(9) 0.0523(10) 0.0120(7) 0.0225(8) 0.0144(8)
    C9 0.0771(13) 0.0799(15) 0.0547(12) 0.0073(11) 0.0079(10) 0.0142(10)
    C10 0.0360(7) 0.0432(8) 0.0382(8) 0.0043(6) 0.0171(6) 0.0003(6)
    C11 0.0482(9) 0.0568(10) 0.0589(11) -0.0082(8) 0.0211(8) -0.0026(8)
    C12 0.0516(10) 0.0831(14) 0.0681(14) -0.0145(10) 0.0112(10) -0.0207(11)
    C13 0.0497(10) 0.1212(19) 0.0424(10) -0.0016(12) 0.0080(8) -0.0116(11)
    C14 0.0503(10) 0.1028(16) 0.0408(10) 0.0043(10) 0.0167(8) 0.0148(10)
    C15 0.0367(8) 0.0571(10) 0.0420(9) 0.0049(7) 0.0171(7) 0.0084(7)
    C16 0.0587(10) 0.0530(10) 0.0633(12) -0.0060(8) 0.0230(9) 0.0116(9)
    C17 0.0621(10) 0.0521(10) 0.0516(10) -0.0131(8) 0.0167(8) -0.0065(8)
_geom_special_details
;
Bond distances, angles <i>etc</i>. have been calculated using the rounded
fractional coordinates. All su's are estimated from the variances of the
(full) variance-covariance matrix. The cell e.s.d.'s are taken into account in
the estimation of distances, angles and torsion angles
;
loop_
    _geom_bond_atom_site_label_1
    _geom_bond_atom_site_label_2
    _geom_bond_site_symmetry_1
    _geom_bond_site_symmetry_2
    _geom_bond_distance
    _geom_bond_publ_flag
    O6 C5 . . 1.211(2) no
    O7 C2 . . 1.226(2) no
    N1 C2 . . 1.394(2) no
    N1 C5 . . 1.367(2) no
    N1 C8 . . 1.462(2) no
    N3 C2 . . 1.337(2) no
    N3 C4 . . 1.462(2) no
    N3 H4 . . 0.8600 no
    C4 C5 . . 1.523(2) no
    C4 C10 . . 1.515(2) no
    C4 C17 . . 1.552(3) no
    C8 C9 . . 1.490(3) no
    C10 C11 . . 1.386(2) no
    C10 C15 . . 1.382(2) no
    C11 C12 . . 1.383(3) no
    C12 C13 . . 1.376(3) no
    C13 C14 . . 1.369(3) no
    C14 C15 . . 1.384(2) no
    C15 C16 . . 1.496(3) no
    C16 C17 . . 1.515(3) no
    C8 H12 . . 0.9700 no
    C8 H13 . . 0.9700 no
    C9 H1 . . 0.9600 no
    C9 H3 . . 0.9600 no
    C9 H14 . . 0.9600 no
    C11 H7 . . 0.9300 no
    C12 H6 . . 0.9300 no
    C13 H2 . . 0.9300 no
    C14 H5 . . 0.9300 no
    C16 H8 . . 0.9700 no
    C16 H9 . . 0.9700 no
    C17 H10 . . 0.9700 no
    C17 H11 . . 0.9700 no
loop_
    _geom_contact_atom_site_label_1
    _geom_contact_atom_site_label_2
    _geom_contact_distance
    _geom_contact_site_symmetry_1
    _geom_contact_site_symmetry_2
    _geom_contact_publ_flag
    O6 C17 3.392(2) . 1_545 no
    O6 C14 3.343(3) . 2_646 no
    O7 N3 2.886(2) . 3_667 no
    O6 H11 2.6800 . . no
    O6 H13 2.6700 . . no
    O6 H5 2.6900 . 2_646 no
    O6 H10 2.5600 . 1_545 no
    O7 H12 2.6200 . . no
    O7 H14 2.7700 . 2_657 no
    O7 H4 2.0500 . 3_667 no
    O7 H7 2.5800 . 3_657 no
    N3 O7 2.886(2) . 3_667 no
    C14 O6 3.343(3) . 2_656 no
    C17 O6 3.392(2) . 1_565 no
    C2 H4 2.9000 . 3_667 no
    C5 H1 3.0900 . . no
    C5 H7 3.0100 . . no
    C11 H9 2.9600 . 1_545 no
    C13 H2 3.0700 . 3_656 no
    C13 H1 3.0900 . 4_454 no
    C14 H1 3.0600 . 4_454 no
    C15 H8 2.9900 . 2_646 no
    C17 H2 3.0300 . 4_555 no
    H1 C5 3.0900 . . no
    H1 C13 3.0900 . 4_555 no
    H1 C14 3.0600 . 4_555 no
    H2 C13 3.0700 . 3_656 no
    H2 C17 3.0300 . 4_454 no
    H2 H11 2.3200 . 4_454 no
    H3 H14 2.4900 . 2_657 no
    H4 O7 2.0500 . 3_667 no
    H4 C2 2.9000 . 3_667 no
    H5 O6 2.6900 . 2_656 no
    H7 C5 3.0100 . . no
    H7 O7 2.5800 . 3_657 no
    H8 C15 2.9900 . 2_656 no
    H9 C11 2.9600 . 1_565 no
    H10 O6 2.5600 . 1_565 no
    H11 O6 2.6800 . . no
    H11 H2 2.3200 . 4_555 no
    H12 O7 2.6200 . . no
    H13 O6 2.6700 . . no
    H14 O7 2.7700 . 2_647 no
    H14 H3 2.4900 . 2_647 no
loop_
    _geom_angle_atom_site_label_1
    _geom_angle_atom_site_label_2
    _geom_angle_atom_site_label_3
    _geom_angle_site_symmetry_1
    _geom_angle_site_symmetry_2
    _geom_angle_site_symmetry_3
    _geom_angle
    _geom_angle_publ_flag
    C2 N1 C5 . . . 111.19(12) no
    C2 N1 C8 . . . 124.02(14) no
    C5 N1 C8 . . . 124.75(14) no
    C2 N3 C4 . . . 113.05(14) no
    C2 N3 H4 . . . 123.00 no
    C4 N3 H4 . . . 123.00 no
    N1 C2 N3 . . . 107.70(14) no
    O7 C2 N1 . . . 123.90(15) no
    O7 C2 N3 . . . 128.41(17) no
    N3 C4 C17 . . . 115.79(12) no
    C5 C4 C10 . . . 113.84(11) no
    C5 C4 C17 . . . 111.22(14) no
    C10 C4 C17 . . . 102.56(13) no
    N3 C4 C5 . . . 100.46(12) no
    N3 C4 C10 . . . 113.47(14) no
    O6 C5 N1 . . . 125.62(14) no
    N1 C5 C4 . . . 107.59(13) no
    O6 C5 C4 . . . 126.79(15) no
    N1 C8 C9 . . . 112.28(16) no
    C4 C10 C15 . . . 110.52(13) no
    C4 C10 C11 . . . 128.23(14) no
    C11 C10 C15 . . . 121.24(15) no
    C10 C11 C12 . . . 118.18(18) no
    C11 C12 C13 . . . 120.4(2) no
    C12 C13 C14 . . . 121.37(19) no
    C13 C14 C15 . . . 119.00(19) no
    C10 C15 C16 . . . 111.52(14) no
    C10 C15 C14 . . . 119.80(17) no
    C14 C15 C16 . . . 128.68(17) no
    C15 C16 C17 . . . 103.82(15) no
    C4 C17 C16 . . . 106.81(15) no
    N1 C8 H12 . . . 109.00 no
    N1 C8 H13 . . . 109.00 no
    C9 C8 H12 . . . 109.00 no
    C9 C8 H13 . . . 109.00 no
    H12 C8 H13 . . . 108.00 no
    C8 C9 H1 . . . 109.00 no
    C8 C9 H3 . . . 109.00 no
    C8 C9 H14 . . . 109.00 no
    H1 C9 H3 . . . 110.00 no
    H1 C9 H14 . . . 109.00 no
    H3 C9 H14 . . . 109.00 no
    C10 C11 H7 . . . 121.00 no
    C12 C11 H7 . . . 121.00 no
    C11 C12 H6 . . . 120.00 no
    C13 C12 H6 . . . 120.00 no
    C12 C13 H2 . . . 119.00 no
    C14 C13 H2 . . . 119.00 no
    C13 C14 H5 . . . 121.00 no
    C15 C14 H5 . . . 120.00 no
    C15 C16 H8 . . . 111.00 no
    C15 C16 H9 . . . 111.00 no
    C17 C16 H8 . . . 111.00 no
    C17 C16 H9 . . . 111.00 no
    H8 C16 H9 . . . 109.00 no
    C4 C17 H10 . . . 110.00 no
    C4 C17 H11 . . . 110.00 no
    C16 C17 H10 . . . 110.00 no
    C16 C17 H11 . . . 110.00 no
    H10 C17 H11 . . . 109.00 no
loop_
    _geom_torsion_atom_site_label_1
    _geom_torsion_atom_site_label_2
    _geom_torsion_atom_site_label_3
    _geom_torsion_atom_site_label_4
    _geom_torsion_site_symmetry_1
    _geom_torsion_site_symmetry_2
    _geom_torsion_site_symmetry_3
    _geom_torsion_site_symmetry_4
    _geom_torsion
    _geom_torsion_publ_flag
    C5 N1 C2 O7 . . . . -179.31(16) no
    C5 N1 C2 N3 . . . . 0.70(19) no
    C8 N1 C2 O7 . . . . -1.6(3) no
    C8 N1 C2 N3 . . . . 178.45(15) no
    C2 N1 C5 O6 . . . . 179.35(16) no
    C2 N1 C5 C4 . . . . -0.48(17) no
    C8 N1 C5 O6 . . . . 1.6(3) no
    C8 N1 C5 C4 . . . . -178.21(14) no
    C2 N1 C8 C9 . . . . -90.8(2) no
    C5 N1 C8 C9 . . . . 86.6(2) no
    C4 N3 C2 O7 . . . . 179.36(17) no
    C4 N3 C2 N1 . . . . -0.64(19) no
    C2 N3 C4 C5 . . . . 0.34(17) no
    C2 N3 C4 C10 . . . . 122.24(15) no
    C2 N3 C4 C17 . . . . -119.53(16) no
    N3 C4 C5 O6 . . . . -179.74(16) no
    N3 C4 C5 N1 . . . . 0.09(16) no
    C10 C4 C5 O6 . . . . 58.6(2) no
    C10 C4 C5 N1 . . . . -121.54(15) no
    C17 C4 C5 O6 . . . . -56.6(2) no
    C17 C4 C5 N1 . . . . 123.20(14) no
    N3 C4 C10 C11 . . . . -68.2(2) no
    N3 C4 C10 C15 . . . . 112.36(15) no
    C5 C4 C10 C11 . . . . 45.9(2) no
    C5 C4 C10 C15 . . . . -133.54(15) no
    C17 C4 C10 C11 . . . . 166.16(17) no
    C17 C4 C10 C15 . . . . -13.28(17) no
    N3 C4 C17 C16 . . . . -103.10(17) no
    C5 C4 C17 C16 . . . . 143.07(15) no
    C10 C4 C17 C16 . . . . 21.02(17) no
    C4 C10 C11 C12 . . . . -178.69(18) no
    C15 C10 C11 C12 . . . . 0.7(3) no
    C4 C10 C15 C14 . . . . 179.40(16) no
    C4 C10 C15 C16 . . . . 0.3(2) no
    C11 C10 C15 C14 . . . . -0.1(3) no
    C11 C10 C15 C16 . . . . -179.18(16) no
    C10 C11 C12 C13 . . . . -0.7(3) no
    C11 C12 C13 C14 . . . . 0.0(4) no
    C12 C13 C14 C15 . . . . 0.6(3) no
    C13 C14 C15 C10 . . . . -0.6(3) no
    C13 C14 C15 C16 . . . . 178.3(2) no
    C10 C15 C16 C17 . . . . 13.2(2) no
    C14 C15 C16 C17 . . . . -165.8(2) no
    C15 C16 C17 C4 . . . . -21.00(19) no
loop_
    _geom_hbond_atom_site_label_D
    _geom_hbond_atom_site_label_H
    _geom_hbond_atom_site_label_A
    _geom_hbond_site_symmetry_A
    _geom_hbond_distance_DH
    _geom_hbond_distance_HA
    _geom_hbond_distance_DA
    _geom_hbond_angle_DHA
    _geom_hbond_publ_flag
    N3 H4 O7 3_667 0.86 2.05 2.886(2) 163 yes
    C11 H7 O7 3_657 0.93 2.58 3.501(2) 173 yes
    C17 H10 O6 1_565 0.97 2.56 3.392(2) 143 yes
_iucr_refine_instructions_details
;
TITL nav_1_0m in P2(1)/n
CELL 1.54178 13.7183 6.2040 15.1944 90.000 112.865 90.000
ZERR 4.00 0.0010 0.0005 0.0011 0.000 0.003 0.000
LATT 1
SYMM -x+1/2, y+1/2, -z+1/2
SFAC C H N O
UNIT 52 56 8 8
TEMP 23.000
ACTA
L.S. 4
FMAP 2
PLAN -3 0 0.00
HTAB
BOND $H
CONF
WGHT    0.064900    0.277000
EXTI    0.010935
FVAR       0.34486
O1    4    0.761822   -0.036307    0.943679    11.00000    0.06215    0.06244 =
         0.06133    0.00064    0.03009    0.02484
O2    4    0.551133    0.268495    1.078728    11.00000    0.07023    0.06509 =
         0.05023    0.01254    0.03661    0.02598
N1    3    0.664533    0.076004    1.028465    11.00000    0.04832    0.04095 =
         0.03971    0.00708    0.01901    0.01374
N2    3    0.579058    0.354045    0.942583    11.00000    0.07236    0.04820 =
         0.04246    0.01147    0.03047    0.03006
AFIX  43
H4    2    0.537211    0.462905    0.923909    11.00000   -1.20000
AFIX   0
C1    1    0.799097   -0.005645    1.186914    11.00000    0.07713    0.07992 =
         0.05468    0.01421    0.00787    0.00729
AFIX 137
H1    2    0.854188    0.018113    1.163846    11.00000   -1.50000
H14   2    0.821327   -0.113664    1.236000    11.00000   -1.50000
H3    2    0.784646    0.126327    1.212564    11.00000   -1.50000
AFIX   0
C2    1    0.701545   -0.079676    1.106745    11.00000    0.05488    0.04732 =
         0.05230    0.01442    0.02246    0.01195
AFIX  23
H13   2    0.715754   -0.216015    1.082803    11.00000   -1.20000
H12   2    0.646160   -0.103482    1.130420    11.00000   -1.20000
AFIX   0
C3    1    0.698536    0.084954    0.955110    11.00000    0.04283    0.04111 =
         0.03999   -0.00346    0.01592    0.00591
C4    1    0.642864    0.274148    0.891599    11.00000    0.04889    0.03983 =
         0.03734   -0.00050    0.02054    0.00602
C5    1    0.577926    0.211480    0.789003    11.00000    0.03600    0.04319 =
         0.03820    0.00035    0.01708    0.00433
C6    1    0.597585    0.350722    0.726797    11.00000    0.03675    0.05710 =
         0.04199    0.00836    0.01711    0.00490
C7    1    0.546764    0.320537    0.629228    11.00000    0.05026    0.10278 =
         0.04081    0.01480    0.01669    0.00429
AFIX  43
H5    2    0.558951    0.414004    0.586737    11.00000   -1.20000
AFIX   0
C8    1    0.478296    0.151035    0.596226    11.00000    0.04966    0.12120 =
         0.04243   -0.01156    0.00801   -0.00163
AFIX  43
H2    2    0.444466    0.129260    0.530738    11.00000   -1.20000
AFIX   0
C9    1    0.592490    0.240429    1.021191    11.00000    0.05053    0.04364 =
         0.03820    0.00211    0.01954    0.01314
C10   1    0.723783    0.436111    0.880992    11.00000    0.06208    0.05206 =
         0.05158   -0.00647    0.01667   -0.01307
AFIX  23
H10   2    0.735615    0.554258    0.925780    11.00000   -1.20000
H11   2    0.790840    0.365074    0.893464    11.00000   -1.20000
AFIX   0
C11   1    0.676927    0.519089    0.779278    11.00000    0.05869    0.05299 =
         0.06334    0.01165    0.02298   -0.00600
AFIX  23
H9    2    0.643121    0.657851    0.776046    11.00000   -1.20000
H8    2    0.730930    0.533157    0.753232    11.00000   -1.20000
AFIX   0
C12   1    0.507777    0.041143    0.755626    11.00000    0.04816    0.05677 =
         0.05885   -0.00256    0.02111   -0.00824
AFIX  43
H7    2    0.494230   -0.051146    0.797770    11.00000   -1.20000
AFIX   0
C13   1    0.458480    0.012147    0.657965    11.00000    0.05162    0.08311 =
         0.06806   -0.02069    0.01122   -0.01450
AFIX  43
H6    2    0.411641   -0.101909    0.633841    11.00000   -1.20000
HKLF 4 1 1 0 0 0 1 0 0 0 1
REM  nav_1_0m in P2(1)/n
REM R1 =  0.0420 for   1742 Fo > 4sig(Fo)  and  0.0462 for all   1953 data
REM    156 parameters refined using      0 restraints
END
WGHT      0.0649      0.2775
REM Highest difference peak  0.226,  deepest hole -0.214,  1-sigma level  0.034
Q1    1   0.6648  0.5121  0.8775  11.00000  0.05    0.23
Q2    1   0.7798  0.0983  0.9273  11.00000  0.05    0.21
Q3    1   0.6764  0.3387  0.8999  11.00000  0.05    0.13
;
