# Supplementary material for: Crystal structure of 1-ethyl­spiro­[imid­az­olidine-4,1′-indane]-2,5-dione
Source: Acta Crystallogr Sect E Struct Rep Online. 2014 Aug 1;70(Pt 9):o954. doi: 10.1107/S1600536814017097 (PMC4186094; doi:10.1107/S1600536814017097)
Supplement: Supplementary file 2 [file e-70-0o954-Isup2.hkl]

# 
# h,k,l, Fc-squared, Fo-squared, sigma(Fo-squared) and status flag 
# 
data_I
_shelx_title ' nav_1_0m in P2(1)/n' 
_shelx_refln_list_code          4 
_shelx_F_calc_maximum      111.37 
_exptl_crystal_F_000       488.00 
_reflns_d_resolution_high  0.8539 
 
loop_ 
 _symmetry_equiv_pos_as_xyz 
 'x, y, z' 
 '-x+1/2, y+1/2, -z+1/2' 
 '-x, -y, -z' 
 'x-1/2, -y-1/2, z-1/2' 
 
_cell_length_a    13.7183 
_cell_length_b     6.2040 
_cell_length_c    15.1944 
_cell_angle_alpha  90.000 
_cell_angle_beta  112.865 
_cell_angle_gamma  90.000 
 
_shelx_F_squared_multiplier     1.000 
 
loop_ 
 _refln_index_h 
 _refln_index_k 
 _refln_index_l 
 _refln_F_squared_calc 
 _refln_F_squared_meas 
 _refln_F_squared_sigma 
 _refln_observed_status 
   2   0   0       21.57       32.36      0.96 o 
   4   0   0     1325.37     1196.20     23.24 o 
   6   0   0      184.96      157.08      6.89 o 
   8   0   0      608.60      652.98     11.83 o 
  10   0   0        7.66        8.55      0.69 o 
  12   0   0       11.66       11.19      1.35 o 
  14   0   0        0.13        0.71      0.42 o 
   1   1   0      426.99      426.12      5.94 o 
   3   1   0     1589.71     1696.24     24.70 o 
   4   1   0     3249.00     3256.60     47.28 o 
   5   1   0      494.77      495.42      7.55 o 
   6   1   0       49.77       41.13      1.60 o 
   7   1   0      655.30      633.93      9.90 o 
   8   1   0       97.72      112.73      2.19 o 
   9   1   0       39.77       40.01      1.13 o 
  10   1   0      130.55      138.61      2.71 o 
  11   1   0       26.44       24.38      0.92 o 
  12   1   0       31.26       32.11      1.21 o 
  13   1   0       11.63       13.10      0.81 o 
  14   1   0        6.99        7.05      0.84 o 
   0   2   0     1204.05     1119.05     30.37 o 
   1   2   0      795.39      763.91     12.02 o 
   2   2   0     5881.61     6240.43    102.71 o 
   3   2   0      478.67      509.48      7.64 o 
   4   2   0     2277.09     2268.15     35.92 o 
   5   2   0     1370.88     1198.90     47.62 o 
   6   2   0      763.25      788.39     12.87 o 
   7   2   0      111.84      119.49      2.15 o 
   8   2   0       29.43       36.48      1.33 o 
   9   2   0       14.53       16.69      0.86 o 
  10   2   0       40.98       37.95      1.41 o 
  11   2   0        6.74        9.15      0.63 o 
  12   2   0        2.29        0.98      0.38 o 
  13   2   0        0.02        0.45      0.44 o 
  14   2   0        6.79        7.61      0.65 o 
   1   3   0      534.05      540.41     20.83 o 
   2   3   0      170.71      163.81      3.80 o 
   3   3   0      502.93      462.25      9.46 o 
   4   3   0      694.77      747.20     15.70 o 
   5   3   0      527.69      500.97      6.66 o 
   6   3   0        0.66        1.57      0.22 o 
   7   3   0       37.17       37.11      0.80 o 
   8   3   0       20.31       20.16      0.63 o 
   9   3   0       35.73       33.32      0.83 o 
  10   3   0        5.33        5.83      0.49 o 
  11   3   0        3.45        2.60      0.43 o 
  12   3   0        5.58        4.02      0.48 o 
  13   3   0        1.29        1.05      0.42 o 
   0   4   0      421.49      439.14     17.07 o 
   1   4   0        5.72        9.14      2.35 o 
   2   4   0        9.09       11.00      1.76 o 
   3   4   0      341.69      361.36      7.46 o 
   4   4   0       33.18       34.48      1.23 o 
   5   4   0      158.25      152.99      2.43 o 
   6   4   0        1.44        1.07      0.28 o 
   7   4   0      222.87      218.18      3.53 o 
   8   4   0        0.17        0.26      0.30 o 
   9   4   0        1.43        1.34      0.37 o 
  10   4   0       38.49       38.48      1.28 o 
  11   4   0        0.49        0.87      0.44 o 
  12   4   0        2.51        1.18      0.59 o 
   1   5   0       22.60       21.37      1.17 o 
   2   5   0       42.80       46.38      1.80 o 
   3   5   0      339.14      332.48      6.12 o 
   4   5   0       17.31       16.26      1.15 o 
   5   5   0      224.53      209.72      4.12 o 
   6   5   0        5.49        6.03      0.58 o 
   7   5   0        3.18        2.93      0.42 o 
   8   5   0       17.88       17.20      0.94 o 
   9   5   0       15.50       15.75      0.82 o 
  10   5   0       27.20       25.11      1.13 o 
   0   6   0       66.61       65.60      2.56 o 
   1   6   0        4.11        6.07      0.59 o 
   2   6   0       54.30       56.73      1.60 o 
   3   6   0       92.75       96.58      2.75 o 
   4   6   0        2.59        0.99      0.39 o 
   5   6   0        7.65        8.47      0.66 o 
   6   6   0        8.02        5.52      0.61 o 
   7   6   0        0.08        0.00      0.42 o 
   8   6   0        0.40        0.42      0.59 o 
   1   7   0       34.04       37.19      1.11 o 
   2   7   0       12.44       11.36      0.74 o 
   3   7   0       32.22       33.83      1.94 o 
 -15   0   1        0.25        0.67      0.59 o 
 -13   0   1        1.31        1.77      0.76 o 
 -11   0   1      288.19      322.44      7.74 o 
  -9   0   1       11.21        9.19      0.65 o 
  -5   0   1      104.04       91.41      2.20 o 
  -3   0   1    10141.77    10404.68    229.82 o 
  -1   0   1      214.46      229.59      6.51 o 
   3   0   1     2477.86     2350.52     52.28 o 
   5   0   1       20.42       22.26      1.05 o 
   7   0   1     1148.58     1078.96     23.44 o 
   9   0   1      137.16      164.92      4.29 o 
  11   0   1        0.34        4.10      1.14 o 
  13   0   1       68.22       65.01      3.03 o 
 -14   1   1        1.58        2.11      0.46 o 
 -13   1   1       20.16       19.04      0.95 o 
 -12   1   1        0.79        0.61      0.39 o 
 -11   1   1        0.09        0.41      0.53 o 
 -10   1   1       10.02        8.68      0.59 o 
  -9   1   1        0.66        0.94      0.40 o 
  -8   1   1        1.30        1.41      0.79 o 
  -7   1   1        0.84        1.51      0.29 o 
  -6   1   1      496.05      439.85      9.04 o 
  -5   1   1        1.44        0.54      0.30 o 
  -4   1   1      140.28      140.90      2.17 o 
  -3   1   1     2931.76     2909.58     39.43 o 
  -2   1   1      669.33      678.36      9.29 o 
   0   1   1     1339.44     1419.46     27.23 o 
   1   1   1       85.47       88.93      1.40 o 
   2   1   1    10260.59    10788.85    281.02 o 
   3   1   1     2545.20     2513.81     36.63 o 
   4   1   1        1.17        0.34      0.20 o 
   5   1   1      243.64      261.21      4.57 o 
   7   1   1      203.47      199.55      3.47 o 
   8   1   1       26.74       30.41      0.95 o 
   9   1   1       57.72       62.26      1.49 o 
  10   1   1        0.00        2.53      2.05 o 
  11   1   1       20.34       19.75      0.87 o 
  12   1   1        2.01        2.66      0.50 o 
  13   1   1        2.65        3.11      0.56 o 
  14   1   1        3.93        2.39      0.39 o 
 -14   2   1       18.67       14.86      0.74 o 
 -13   2   1       55.22       54.80      1.59 o 
 -12   2   1       12.38       12.40      1.02 o 
 -11   2   1       14.29       20.95      0.97 o 
 -10   2   1       13.42       13.66      0.84 o 
  -9   2   1       16.48       21.43      0.79 o 
  -8   2   1       82.27       89.82      1.65 o 
  -7   2   1      111.12       99.89      1.74 o 
  -6   2   1      706.98      671.99     10.71 o 
  -5   2   1      374.47      350.10     14.79 o 
  -4   2   1        1.70        0.89      0.18 o 
  -3   2   1      222.92      224.00      3.25 o 
  -2   2   1       61.05       62.66      1.00 o 
  -1   2   1      698.83      718.33     11.28 o 
   0   2   1       11.03       11.10      1.01 o 
   1   2   1     1236.78     1326.94     25.69 o 
   2   2   1        4.96        5.45      0.27 o 
   3   2   1     1351.33     1388.92     22.00 o 
   4   2   1      365.88      349.74      8.32 o 
   5   2   1      502.62      419.21     21.30 o 
   6   2   1       71.35       69.94      1.33 o 
   7   2   1       84.19       94.30      1.70 o 
   8   2   1      224.37      252.61      4.40 o 
   9   2   1       24.16       21.27      0.95 o 
  10   2   1        4.85        6.93      0.65 o 
  11   2   1       28.93       34.77      1.28 o 
  12   2   1       20.05       18.89      1.00 o 
  13   2   1        2.54        2.55      0.40 o 
 -13   3   1        2.75        1.49      0.38 o 
 -12   3   1        2.12        2.19      0.42 o 
 -11   3   1        3.65        2.80      0.47 o 
 -10   3   1       30.09       28.45      1.01 o 
  -9   3   1       13.09       15.76      0.61 o 
  -8   3   1       15.35       22.82      0.66 o 
  -7   3   1       13.65       15.18      0.49 o 
  -6   3   1        1.22        1.07      0.21 o 
  -5   3   1        5.64        5.37      0.37 o 
  -4   3   1       20.80       27.31      1.64 o 
  -3   3   1       17.70       12.75      2.61 o 
  -2   3   1      124.20       95.87      2.40 o 
  -1   3   1       36.98       27.52      1.68 o 
   0   3   1      489.42      454.25     18.16 o 
   1   3   1      137.12      104.24      2.61 o 
   2   3   1        0.88        0.36      0.38 o 
   3   3   1      442.40      458.97     15.90 o 
   4   3   1       63.98       65.20      1.73 o 
   5   3   1      514.35      507.32      7.47 o 
   6   3   1       99.41       95.25      1.56 o 
   7   3   1      205.00      211.57      3.05 o 
   8   3   1        9.14        7.98      0.45 o 
   9   3   1      115.97      109.90      2.00 o 
  10   3   1        3.78        5.12      0.47 o 
  11   3   1        2.93        3.80      0.43 o 
  12   3   1       48.13       43.99      1.61 o 
  13   3   1        8.71        7.40      0.93 o 
 -12   4   1       21.08       15.75      0.92 o 
 -11   4   1        1.18        0.40      0.56 o 
 -10   4   1        2.45        3.04      0.49 o 
  -9   4   1       17.68       23.54      0.91 o 
  -8   4   1       26.02       24.53      0.91 o 
  -7   4   1       16.94       18.97      0.69 o 
  -6   4   1       63.99       59.55      1.27 o 
  -5   4   1        1.89        1.68      0.38 o 
  -4   4   1       42.11       42.81      1.27 o 
  -3   4   1      281.59      264.59      5.66 o 
  -2   4   1      205.75      223.83      4.88 o 
  -1   4   1       37.26       39.09      1.35 o 
   0   4   1       54.69       61.38      1.94 o 
   1   4   1      103.36      101.29      3.28 o 
   2   4   1       51.24       43.89      1.28 o 
   3   4   1        6.08        5.84      0.64 o 
   4   4   1       24.60       21.06      0.68 o 
   5   4   1      295.28      297.09      5.61 o 
   6   4   1       99.54      109.91      2.03 o 
   7   4   1       77.90       69.77      1.64 o 
   8   4   1       36.24       49.98      1.49 o 
   9   4   1        0.00        0.70      0.33 o 
  10   4   1       68.63       71.41      2.82 o 
  11   4   1       11.36        8.04      0.71 o 
 -10   5   1       11.26        7.53      0.68 o 
  -9   5   1       19.12       23.64      0.98 o 
  -8   5   1      134.81      136.54      3.11 o 
  -7   5   1       42.30       41.93      1.32 o 
  -6   5   1      101.72      103.69      2.39 o 
  -5   5   1        0.27        0.87      0.38 o 
  -4   5   1        0.24       -0.07      0.36 o 
  -3   5   1       67.59       75.04      1.92 o 
  -2   5   1        2.70        4.66      0.61 o 
  -1   5   1        3.74        3.95      0.55 o 
   0   5   1       75.66       88.01      2.51 o 
   1   5   1       35.66       32.37      1.21 o 
   2   5   1       22.44       19.98      1.34 o 
   3   5   1       71.47       79.84      2.03 o 
   4   5   1       29.46       23.94      1.03 o 
   5   5   1      149.42      131.04      2.69 o 
   6   5   1       67.42       59.96      1.53 o 
   7   5   1        6.57        7.31      0.63 o 
   8   5   1        0.04       -0.27      0.35 o 
   9   5   1        9.01        9.73      0.97 o 
  10   5   1        0.52       -0.50      0.50 o 
  -8   6   1       21.83       23.43      1.18 o 
  -7   6   1        1.26        0.84      0.48 o 
  -6   6   1        9.38        4.76      0.50 o 
  -5   6   1       50.81       50.93      1.44 o 
  -4   6   1        2.40        1.41      0.40 o 
  -3   6   1       32.82       29.10      1.09 o 
  -2   6   1       57.13       67.20      1.77 o 
  -1   6   1      118.50      127.73      3.20 o 
   0   6   1       43.32       46.19      1.68 o 
   1   6   1       58.90       63.28      1.54 o 
   2   6   1       16.51       16.32      0.80 o 
   3   6   1      145.43      140.40      3.66 o 
   4   6   1       10.72        8.50      0.71 o 
   5   6   1       41.08       44.60      1.44 o 
   6   6   1        1.67        1.18      0.39 o 
   7   6   1       15.12       19.01      1.04 o 
  -3   7   1       16.11       15.65      1.35 o 
  -2   7   1        9.15       13.37      1.09 o 
  -1   7   1        5.28        5.35      0.48 o 
   0   7   1       31.76       36.28      1.37 o 
   1   7   1       51.68       49.27      1.49 o 
   2   7   1        3.93        1.61      0.50 o 
 -14   0   2       19.52       17.97      2.40 o 
 -12   0   2       15.79       18.71      1.22 o 
 -10   0   2      273.19      266.45      6.46 o 
  -8   0   2       43.24       60.07      1.51 o 
  -6   0   2      256.61      193.02      4.29 o 
  -4   0   2      222.15      244.34      5.03 o 
  -2   0   2     3400.27     3441.78     65.91 o 
   0   0   2      747.35      844.59     16.27 o 
   2   0   2       10.51       16.81      1.14 o 
   4   0   2       48.09       53.16      1.49 o 
   6   0   2      189.78      179.56      6.34 o 
   8   0   2        4.35        3.64      0.47 o 
  10   0   2       26.06       29.35      1.48 o 
  12   0   2        0.95        1.60      0.76 o 
 -15   1   2        1.64        1.56      0.48 o 
 -14   1   2       37.36       38.38      1.49 o 
 -13   1   2       84.56       82.20      2.14 o 
 -12   1   2        0.02        0.24      0.34 o 
 -11   1   2       74.79       77.76      2.04 o 
 -10   1   2       30.92       34.87      1.05 o 
  -9   1   2      643.13      708.60     11.12 o 
  -8   1   2       78.65       84.46      1.70 o 
  -7   1   2        2.37        1.85      0.33 o 
  -6   1   2       54.53       62.03      1.75 o 
  -5   1   2      226.37      250.59      3.73 o 
  -4   1   2     1022.22     1076.80     14.79 o 
  -3   1   2    12403.26    10908.15    420.22 o 
  -2   1   2      988.52     1016.75     13.87 o 
  -1   1   2     1287.50     1210.97     16.42 o 
   0   1   2       51.11       61.84      1.12 o 
   1   1   2     1166.92     1202.76     16.41 o 
   2   1   2     5069.70     5202.03    117.29 o 
   3   1   2     1388.06     1389.66     20.42 o 
   4   1   2      262.94      227.78      3.45 o 
   5   1   2     1528.59     1400.70     55.31 o 
   6   1   2       13.79       15.99      0.64 o 
   7   1   2        1.49        1.70      0.32 o 
   8   1   2        1.46        2.16      0.66 o 
   9   1   2        8.69        9.10      0.61 o 
  10   1   2       61.85       67.26      1.64 o 
  11   1   2       29.23       34.11      1.12 o 
  12   1   2       12.36       12.49      2.06 o 
  13   1   2        9.77       12.58      1.26 o 
 -14   2   2       33.10       31.04      1.27 o 
 -13   2   2       13.84       16.70      0.90 o 
 -12   2   2        2.94        2.64      0.47 o 
 -11   2   2       28.20       31.55      1.18 o 
 -10   2   2       28.77       30.09      0.98 o 
  -9   2   2       50.78       54.53      1.27 o 
  -8   2   2        1.32        0.90      0.25 o 
  -7   2   2       53.63       48.24      1.59 o 
  -6   2   2     1876.16     1960.81     35.44 o 
  -5   2   2      433.75      431.09     18.05 o 
  -4   2   2      499.63      486.57      6.89 o 
  -3   2   2      329.35      313.39      4.46 o 
  -2   2   2     1977.12     2004.88     31.40 o 
  -1   2   2        5.24        5.20      0.33 o 
   0   2   2      697.16      659.39     12.93 o 
   1   2   2        6.54        8.82      0.46 o 
   2   2   2      400.43      405.86      6.67 o 
   3   2   2       19.18       15.82      0.76 o 
   4   2   2       98.61       72.41      2.92 o 
   5   2   2      423.48      364.74      6.94 o 
   6   2   2      122.24      111.26      2.04 o 
   7   2   2      169.33      166.33      3.06 o 
   8   2   2       22.67       27.81      1.07 o 
   9   2   2        6.57        5.70      0.58 o 
  10   2   2        5.80        6.62      0.63 o 
  11   2   2        4.69        2.61      0.45 o 
  12   2   2       25.68       29.04      1.07 o 
  13   2   2       25.75       24.11      0.90 o 
 -14   3   2        0.75        0.55      0.42 o 
 -13   3   2        0.16        0.52      0.33 o 
 -12   3   2       86.08       87.94      2.19 o 
 -11   3   2       31.92       30.29      1.36 o 
 -10   3   2        4.13        4.40      0.60 o 
  -9   3   2      306.69      326.78      5.00 o 
  -8   3   2      114.06      123.94      1.96 o 
  -7   3   2        1.63        2.72      0.26 o 
  -6   3   2        5.98       10.31      0.73 o 
  -5   3   2        2.46        3.35      0.27 o 
  -4   3   2       98.22       88.57      2.14 o 
  -3   3   2      140.84      125.66      3.34 o 
  -2   3   2       43.65       45.21      2.02 o 
  -1   3   2        0.15        0.47      0.45 o 
   0   3   2      179.34      136.17      4.00 o 
   1   3   2       31.58       32.32      1.42 o 
   2   3   2       82.60       91.77      4.04 o 
   3   3   2      335.89      297.13      5.78 o 
   4   3   2      852.28      825.83     13.28 o 
   5   3   2       39.28       40.87      1.10 o 
   6   3   2       64.85       63.16      1.19 o 
   7   3   2      120.68      123.80      1.97 o 
   8   3   2       90.57       88.71      1.56 o 
   9   3   2       36.65       35.01      1.06 o 
  10   3   2      174.14      186.18      3.38 o 
  11   3   2        3.60        1.81      0.40 o 
  12   3   2       13.58       13.84      0.89 o 
 -12   4   2        6.37        4.52      0.56 o 
 -11   4   2        1.00        0.39      0.37 o 
 -10   4   2        1.52        2.88      0.47 o 
  -9   4   2        6.02        7.80      0.57 o 
  -8   4   2       13.86       15.28      1.00 o 
  -7   4   2      187.96      195.01      3.23 o 
  -6   4   2       59.11       58.99      1.78 o 
  -5   4   2        0.46        0.50      0.34 o 
  -4   4   2       51.24       53.28      1.85 o 
  -3   4   2        1.23        1.88      0.38 o 
  -2   4   2        2.72        2.90      0.49 o 
  -1   4   2        2.17        3.35      0.49 o 
   0   4   2       63.30       55.49      2.17 o 
   1   4   2       57.57       68.74      2.19 o 
   2   4   2       66.97       65.24      2.20 o 
   3   4   2      187.93      183.46      4.13 o 
   4   4   2      190.45      179.48      3.35 o 
   5   4   2       86.48       83.10      1.87 o 
   6   4   2      159.67      167.84      3.19 o 
   7   4   2       11.57        9.94      0.63 o 
   8   4   2      123.99      111.12      2.30 o 
   9   4   2       36.14       32.01      1.15 o 
  10   4   2       11.05       13.62      1.35 o 
  11   4   2       25.71       27.68      1.68 o 
 -10   5   2       15.93       13.14      0.89 o 
  -9   5   2        6.75        7.01      0.88 o 
  -8   5   2        6.66        7.28      0.81 o 
  -7   5   2       10.04        9.46      0.68 o 
  -6   5   2       16.74       17.69      0.88 o 
  -5   5   2      147.66      142.74      3.04 o 
  -4   5   2       12.36       11.39      0.73 o 
  -3   5   2        3.88        5.98      0.58 o 
  -2   5   2       31.67       28.50      1.11 o 
  -1   5   2      101.52       82.94      1.80 o 
   0   5   2        1.12        2.59      0.60 o 
   1   5   2       12.64       17.12      1.07 o 
   2   5   2      239.70      230.27      4.48 o 
   3   5   2       18.96       20.91      2.10 o 
   4   5   2       11.96        8.59      0.63 o 
   5   5   2       28.22       27.85      1.00 o 
   6   5   2       20.40       16.33      0.80 o 
   7   5   2       10.89        9.23      0.69 o 
   8   5   2        1.93        1.45      0.58 o 
   9   5   2        0.79        0.25      0.44 o 
  -8   6   2        0.58        0.13      0.42 o 
  -7   6   2       13.34       12.05      1.33 o 
  -6   6   2       54.68       58.15      1.52 o 
  -5   6   2       27.03       27.97      1.05 o 
  -4   6   2        0.93        0.62      0.39 o 
  -3   6   2       16.21       13.22      0.96 o 
  -2   6   2        3.92        3.53      0.53 o 
  -1   6   2        5.56        6.06      0.64 o 
   0   6   2      203.47      211.08      3.71 o 
   1   6   2       36.36       33.29      1.20 o 
   2   6   2       41.78       47.66      1.45 o 
   3   6   2        7.71        6.01      0.65 o 
   4   6   2       24.32       20.28      1.43 o 
   5   6   2        1.33        3.00      0.45 o 
   6   6   2        1.00        1.58      0.50 o 
   7   6   2       12.40       14.47      1.35 o 
  -3   7   2       27.44       25.24      1.60 o 
  -2   7   2        0.00        0.46      0.42 o 
  -1   7   2        5.32        3.83      0.65 o 
   0   7   2        5.59        5.20      0.59 o 
   1   7   2        9.50        8.16      0.77 o 
   2   7   2       22.72       22.63      1.60 o 
 -15   0   3        4.10        2.95      0.65 o 
 -13   0   3        5.98        5.50      0.63 o 
 -11   0   3      112.43      120.32      3.40 o 
  -9   0   3      403.49      430.43      9.81 o 
  -5   0   3      101.73       78.72      1.96 o 
  -3   0   3     5118.55     5463.65    158.12 o 
  -1   0   3     2430.65     2522.32     48.32 o 
   1   0   3     4362.63     4643.35     89.21 o 
   3   0   3     2496.36     2599.34     58.00 o 
   5   0   3        4.90        8.83      1.51 o 
   7   0   3      583.10      556.54     22.13 o 
   9   0   3        1.64        2.69      0.84 o 
  11   0   3        1.75        1.77      0.76 o 
  13   0   3      215.73      196.65      6.85 o 
 -15   1   3        1.21        0.89      0.40 o 
 -14   1   3        4.35        5.50      0.58 o 
 -13   1   3        1.92        1.93      0.41 o 
 -12   1   3       17.73       18.56      0.99 o 
 -11   1   3       26.75       26.08      0.95 o 
 -10   1   3        1.79        1.46      0.37 o 
  -9   1   3       48.29       56.31      1.52 o 
  -8   1   3        0.74        1.21      0.22 o 
  -6   1   3     1417.45     1325.77     25.92 o 
  -5   1   3      973.22      940.73     13.04 o 
  -4   1   3      284.61      241.75      3.55 o 
  -3   1   3       44.83       33.09      0.68 o 
  -2   1   3       27.89       26.92      0.98 o 
  -1   1   3      394.10      354.39      5.28 o 
   0   1   3      784.19      789.87     11.56 o 
   1   1   3      341.75      375.11      5.31 o 
   2   1   3     1477.52     1570.28     22.98 o 
   3   1   3     1118.76     1131.90     16.74 o 
   4   1   3       30.84       23.74      1.12 o 
   6   1   3      127.39      113.55      2.20 o 
   7   1   3       10.73       12.94      0.80 o 
   8   1   3        0.52        0.10      0.30 o 
   9   1   3       59.92       67.72      1.64 o 
  10   1   3      232.05      233.39      4.20 o 
  11   1   3       75.07       75.67      1.75 o 
  12   1   3       18.81       18.69      1.07 o 
  13   1   3       14.47       14.58      1.26 o 
 -15   2   3        9.80       11.40      0.83 o 
 -14   2   3        6.45        5.39      0.53 o 
 -13   2   3        2.16        4.05      0.52 o 
 -12   2   3       93.68       91.10      2.32 o 
 -11   2   3        2.74        2.77      0.43 o 
 -10   2   3      193.55      193.39      3.50 o 
  -9   2   3       22.33       18.71      0.72 o 
  -8   2   3        6.35        2.51      0.28 o 
  -7   2   3      519.06      589.95      7.67 o 
  -6   2   3      112.56      115.39      2.17 o 
  -5   2   3     1429.65     1282.21     49.68 o 
  -4   2   3     1302.84     1282.87     17.61 o 
  -3   2   3       68.75       49.02      0.88 o 
  -2   2   3        9.74        6.93      0.30 o 
  -1   2   3      142.41      159.86      3.42 o 
   0   2   3      260.96      226.75      4.74 o 
   1   2   3      355.35      379.51      6.24 o 
   2   2   3        1.90        1.74      0.29 o 
   3   2   3       72.65       61.00      1.66 o 
   4   2   3      812.40      778.09     35.21 o 
   5   2   3     1157.25     1043.73     16.32 o 
   6   2   3       12.19       10.71      0.55 o 
   7   2   3       32.44       29.55      1.10 o 
   8   2   3       11.48        9.06      0.68 o 
   9   2   3      130.06      144.79      3.28 o 
  10   2   3       71.86       71.23      2.28 o 
  11   2   3        2.00        2.93      0.45 o 
  12   2   3       29.03       28.06      1.20 o 
 -14   3   3        0.74        0.46      0.42 o 
 -13   3   3       16.26       15.93      0.83 o 
 -12   3   3        0.53        1.52      0.40 o 
 -11   3   3        2.79        2.67      0.40 o 
 -10   3   3       13.01       10.61      0.64 o 
  -9   3   3       36.34       32.19      0.91 o 
  -8   3   3      241.57      247.69      3.87 o 
  -7   3   3      272.54      300.61      4.19 o 
  -6   3   3      120.88      111.74      1.77 o 
  -5   3   3      183.99      202.57      3.33 o 
  -4   3   3       36.68       42.50      1.25 o 
  -3   3   3        2.54        2.88      0.48 o 
  -2   3   3        5.59        7.75      0.59 o 
  -1   3   3      935.58      825.57     21.85 o 
   0   3   3      499.23      466.67     16.27 o 
   1   3   3       11.64        6.14      1.01 o 
   2   3   3      266.74      275.05      4.76 o 
   3   3   3        5.43        4.81      0.45 o 
   4   3   3       41.59       36.11      1.18 o 
   5   3   3      371.10      390.84      6.58 o 
   6   3   3       55.65       49.25      1.30 o 
   7   3   3      900.18      908.76     12.94 o 
   8   3   3       17.76       17.03      0.77 o 
   9   3   3       28.17       29.44      0.99 o 
  10   3   3      101.30       99.24      2.40 o 
  11   3   3        0.59        0.45      0.34 o 
  12   3   3        0.21       -0.25      0.59 o 
 -13   4   3        5.92        5.55      0.76 o 
 -12   4   3       47.85       45.30      1.31 o 
 -11   4   3       16.22       12.67      0.74 o 
 -10   4   3        0.18        1.18      0.37 o 
  -9   4   3       33.70       37.96      1.13 o 
  -8   4   3      217.83      240.94      4.31 o 
  -7   4   3       34.89       36.88      0.97 o 
  -6   4   3       65.19       62.61      1.54 o 
  -5   4   3       94.87       88.84      2.25 o 
  -4   4   3      221.03      229.90      4.89 o 
  -3   4   3      344.88      382.72      7.85 o 
  -2   4   3      223.49      211.41      4.33 o 
  -1   4   3        3.63        8.43      0.65 o 
   0   4   3       43.84       35.75      1.69 o 
   1   4   3        0.65        0.61      0.29 o 
   2   4   3       97.02      100.89      2.32 o 
   3   4   3       17.23       15.19      0.75 o 
   4   4   3       16.56       16.80      0.78 o 
   5   4   3       84.71       74.53      1.74 o 
   6   4   3       46.75       47.48      1.30 o 
   7   4   3       14.57       15.81      0.77 o 
   8   4   3       43.08       43.42      1.67 o 
   9   4   3       18.98       18.76      1.07 o 
  10   4   3        3.85        4.76      0.56 o 
  11   4   3        0.26        0.25      0.50 o 
 -11   5   3        1.26        0.34      0.50 o 
 -10   5   3        7.17        5.10      0.97 o 
  -9   5   3        5.76        5.39      0.63 o 
  -8   5   3        6.02        5.61      0.67 o 
  -7   5   3        6.81       12.84      1.36 o 
  -6   5   3        0.59        0.51      0.37 o 
  -5   5   3       14.88       16.41      1.03 o 
  -4   5   3        5.77        5.02      0.64 o 
  -3   5   3      238.35      242.06      4.64 o 
  -2   5   3       14.42       19.74      0.92 o 
  -1   5   3       66.50       68.44      2.11 o 
   0   5   3       14.81       16.01      0.89 o 
   1   5   3       80.91       90.91      1.96 o 
   2   5   3        7.14        6.22      0.61 o 
   3   5   3      153.75      153.81      6.47 o 
   4   5   3       14.36       14.48      0.78 o 
   5   5   3       78.65       88.08      2.01 o 
   6   5   3        1.74        0.66      0.44 o 
   7   5   3       29.60       34.17      1.21 o 
   8   5   3       11.90        7.02      0.93 o 
   9   5   3       28.57       32.14      1.77 o 
  -8   6   3       28.29       31.13      1.94 o 
  -7   6   3       15.51       22.26      1.04 o 
  -6   6   3       15.70       11.16      0.65 o 
  -5   6   3       17.97       16.36      0.82 o 
  -4   6   3       15.54       15.91      0.84 o 
  -3   6   3        1.53        0.82      0.36 o 
  -2   6   3       17.55       20.39      0.99 o 
  -1   6   3        0.20        0.21      0.37 o 
   0   6   3      105.95      104.93      2.15 o 
   1   6   3        0.08        0.70      0.47 o 
   2   6   3        0.01       -0.14      0.40 o 
   3   6   3       47.01       49.79      1.96 o 
   4   6   3        0.01       -0.21      0.37 o 
   5   6   3        6.50        5.05      0.65 o 
   6   6   3        0.14        0.42      0.59 o 
  -3   7   3        0.21        0.17      0.59 o 
  -2   7   3        0.94       -0.11      0.46 o 
  -1   7   3        3.29        1.47      0.54 o 
   0   7   3       23.65       27.05      1.34 o 
   1   7   3        6.67        7.91      1.09 o 
 -14   0   4        1.26        1.39      0.54 o 
 -12   0   4      303.14      322.13      6.38 o 
 -10   0   4      307.89      357.37      8.38 o 
  -8   0   4       69.50       76.15      2.20 o 
  -6   0   4     1005.04      877.79     17.34 o 
  -4   0   4     2687.19     2514.90     48.38 o 
  -2   0   4     1063.63     1040.42     20.14 o 
   0   0   4       10.66       11.05      0.46 o 
   2   0   4     1042.67     1099.30     24.90 o 
   4   0   4      208.39      183.76      6.55 o 
   6   0   4      357.68      379.45     16.57 o 
   8   0   4        0.63        0.34      0.59 o 
  10   0   4      290.12      310.38     10.74 o 
  12   0   4      313.42      298.77      9.99 o 
 -15   1   4       27.77       19.23      0.82 o 
 -14   1   4       77.87       71.19      2.04 o 
 -13   1   4       66.14       71.89      1.75 o 
 -12   1   4       82.53       89.76      2.42 o 
 -11   1   4       26.26       30.01      1.68 o 
 -10   1   4        1.47        1.58      0.53 o 
  -9   1   4        2.43        3.75      0.31 o 
  -8   1   4      288.13      293.68      5.73 o 
  -7   1   4       97.71       96.84      7.11 o 
  -6   1   4       10.08       13.26      1.16 o 
  -5   1   4       18.17       21.37      0.63 o 
  -4   1   4      199.16      214.88      3.20 o 
  -3   1   4     3964.26     3946.00     53.46 o 
  -2   1   4      221.62      235.56      3.38 o 
  -1   1   4      587.13      569.16      7.89 o 
   0   1   4      224.75      227.17      3.82 o 
   1   1   4      790.67      803.40     11.92 o 
   2   1   4     1243.85     1292.67     17.83 o 
   3   1   4     1014.12     1022.46     16.42 o 
   5   1   4       70.76       70.41      1.57 o 
   6   1   4       26.62       30.13      0.95 o 
   7   1   4       21.48       20.83      0.82 o 
   8   1   4      158.16      172.97      3.27 o 
   9   1   4        0.01       -0.07      0.34 o 
  10   1   4       82.77       88.82      1.98 o 
  11   1   4        4.24        5.33      0.56 o 
  12   1   4      103.65       92.84      6.03 o 
 -15   2   4       32.61       28.78      1.25 o 
 -14   2   4        6.94        6.67      0.60 o 
 -13   2   4       97.60      102.01      2.51 o 
 -12   2   4        0.07        0.67      0.39 o 
 -11   2   4       40.01       35.09      1.08 o 
 -10   2   4       19.87       20.87      0.80 o 
  -9   2   4       59.37       51.40      1.26 o 
  -8   2   4       89.75       99.26      2.29 o 
  -7   2   4      384.85      426.75      6.22 o 
  -6   2   4     1286.18     1325.98     18.76 o 
  -5   2   4      744.82      582.27     23.26 o 
  -4   2   4      832.55      800.81     15.71 o 
  -3   2   4      166.07      145.56      2.38 o 
  -2   2   4      156.65      137.96      2.70 o 
  -1   2   4       52.92       41.86      1.23 o 
   0   2   4      242.96      267.59      4.93 o 
   1   2   4     3376.16     3326.90     64.22 o 
   2   2   4       18.44       11.02      0.71 o 
   3   2   4        3.36        5.47      0.46 o 
   4   2   4      672.59      644.88     14.41 o 
   5   2   4       53.81       45.70      1.19 o 
   6   2   4      303.48      306.09      5.18 o 
   7   2   4      354.86      358.50      6.01 o 
   8   2   4        1.23        1.04      0.42 o 
   9   2   4        0.08        0.14      0.38 o 
  10   2   4      101.26      104.25      2.53 o 
  11   2   4       14.14       13.41      0.78 o 
  12   2   4        1.02        0.26      0.38 o 
 -14   3   4        6.04        5.83      0.74 o 
 -13   3   4        2.24        2.12      0.42 o 
 -12   3   4       13.37       10.82      0.64 o 
 -11   3   4      113.73      111.78      2.30 o 
 -10   3   4      155.89      156.14      2.98 o 
  -9   3   4      657.27      668.39      9.67 o 
  -8   3   4        4.95        3.08      0.34 o 
  -7   3   4      326.26      341.81      4.72 o 
  -6   3   4       24.94       32.53      1.42 o 
  -5   3   4        2.88        5.02      0.38 o 
  -4   3   4      293.50      268.65      4.11 o 
  -3   3   4       36.11       26.24      0.80 o 
  -2   3   4     1023.02      958.29     38.40 o 
  -1   3   4      846.41      795.67     27.06 o 
   0   3   4      374.50      360.55      7.18 o 
   1   3   4      485.83      481.04      8.03 o 
   2   3   4        0.75        0.77      0.32 o 
   3   3   4        0.05        0.63      0.29 o 
   4   3   4       39.59       41.82      1.33 o 
   5   3   4        9.05       11.37      0.65 o 
   6   3   4      108.88      108.15      2.26 o 
   7   3   4        0.31        0.79      0.34 o 
   8   3   4      430.01      458.68     11.43 o 
   9   3   4        0.12       -0.03      0.34 o 
  10   3   4       34.03       35.31      1.20 o 
  11   3   4        1.72        2.88      0.40 o 
 -13   4   4        5.80        5.57      0.88 o 
 -12   4   4       29.53       28.57      1.99 o 
 -11   4   4       33.60       33.44      1.18 o 
 -10   4   4       22.40       21.59      0.86 o 
  -9   4   4        0.06        0.75      0.31 o 
  -8   4   4       84.03       90.43      1.88 o 
  -7   4   4       56.55       59.57      1.34 o 
  -6   4   4      215.17      221.66      3.60 o 
  -5   4   4       36.24       38.13      0.99 o 
  -4   4   4      316.03      305.29      7.30 o 
  -3   4   4      157.90      147.14      2.72 o 
  -2   4   4      450.52      458.83      6.49 o 
  -1   4   4      422.63      401.29      7.76 o 
   0   4   4        1.74        0.65      0.28 o 
   1   4   4       17.93       14.72      1.00 o 
   2   4   4      336.70      310.92      5.47 o 
   3   4   4      157.35      159.92      3.13 o 
   4   4   4       23.67       24.04      0.93 o 
   5   4   4        9.76        8.29      0.70 o 
   6   4   4      128.41      138.60      2.76 o 
   7   4   4      105.78      115.80      3.37 o 
   8   4   4       31.27       28.00      1.13 o 
   9   4   4       27.78       31.02      1.64 o 
  10   4   4       11.49       12.40      0.80 o 
 -11   5   4        0.36        0.08      0.50 o 
 -10   5   4        0.16        0.95      0.54 o 
  -9   5   4        0.43        0.74      0.56 o 
  -8   5   4        0.02        0.01      0.44 o 
  -7   5   4        4.72        6.10      0.57 o 
  -6   5   4      207.79      235.66      4.52 o 
  -5   5   4        8.02        8.92      0.66 o 
  -4   5   4        1.21        1.06      0.40 o 
  -3   5   4       79.75       76.21      1.90 o 
  -2   5   4       15.84       13.52      0.94 o 
  -1   5   4        0.54        1.27      0.44 o 
   0   5   4      185.39      198.64      4.62 o 
   1   5   4       99.82       86.84      2.47 o 
   2   5   4       19.74       24.32      1.06 o 
   3   5   4        5.44        4.91      0.61 o 
   4   5   4        0.11       -0.03      0.36 o 
   5   5   4       64.81       65.14      1.55 o 
   6   5   4       58.11       55.41      1.35 o 
   7   5   4        0.38       -0.29      0.42 o 
   8   5   4        0.26        0.85      0.44 o 
  -8   6   4        0.08       -0.29      0.44 o 
  -7   6   4        4.74        5.91      0.62 o 
  -6   6   4        1.72        1.45      0.45 o 
  -5   6   4        0.08        0.43      0.36 o 
  -4   6   4       52.08       53.54      1.34 o 
  -3   6   4       56.96       52.41      1.80 o 
  -2   6   4       50.92       55.29      1.67 o 
  -1   6   4       66.74       67.93      1.82 o 
   0   6   4        2.07        1.27      0.46 o 
   1   6   4       62.91       67.66      2.09 o 
   2   6   4        1.44        1.37      0.46 o 
   3   6   4       11.75       12.24      1.06 o 
   4   6   4       65.28       64.82      3.99 o 
   5   6   4        3.81        1.44      0.50 o 
   6   6   4        5.35        3.28      0.76 o 
  -2   7   4        4.88        5.72      1.09 o 
  -1   7   4       71.14       54.92      2.78 o 
 -15   0   5       28.36       22.30      1.94 o 
 -13   0   5        0.80        0.49      0.42 o 
 -11   0   5       99.94       99.37      2.46 o 
  -9   0   5        8.33       14.66      0.76 o 
  -5   0   5      947.93      992.71     22.56 o 
  -3   0   5     1652.84     1640.89     31.70 o 
  -1   0   5      983.50     1019.63     27.99 o 
   1   0   5     1923.88     1901.46     36.94 o 
   3   0   5       92.60      112.57      3.99 o 
   5   0   5       67.69       82.53      3.62 o 
   7   0   5        6.59        4.71      1.01 o 
   9   0   5      153.52      145.91      5.82 o 
  11   0   5      128.36      121.16      4.81 o 
 -15   1   5        8.64        9.09      0.69 o 
 -14   1   5      128.19      119.88      2.48 o 
 -13   1   5       30.81       31.50      1.11 o 
 -12   1   5        0.85        1.24      0.38 o 
 -11   1   5       70.87       74.58      2.01 o 
 -10   1   5       24.63       25.37      0.79 o 
  -9   1   5       28.40       34.61      1.17 o 
  -8   1   5       13.03       15.91      0.59 o 
  -7   1   5      234.70      207.85      5.52 o 
  -6   1   5      314.43      262.75      5.64 o 
  -5   1   5       19.25       28.53      0.85 o 
  -4   1   5       97.93      108.86      1.80 o 
  -3   1   5       25.21       28.61      0.64 o 
  -2   1   5      398.86      409.90      5.80 o 
  -1   1   5       34.39       28.41      0.63 o 
   0   1   5      893.76      910.33     14.59 o 
   1   1   5       16.34       12.40      0.49 o 
   2   1   5       95.31       83.69      2.18 o 
   4   1   5      108.99       83.65      1.59 o 
   5   1   5       21.37       25.56      1.06 o 
   6   1   5       99.24      117.81      2.39 o 
   7   1   5        0.65        1.17      0.35 o 
   8   1   5       41.16       40.32      1.27 o 
   9   1   5      277.87      285.25      4.97 o 
  10   1   5       59.58       59.12      1.75 o 
  11   1   5       60.53       52.19      1.52 o 
  12   1   5        7.61        6.81      0.84 o 
 -15   2   5        8.71        7.30      0.69 o 
 -14   2   5       29.35       30.10      1.13 o 
 -13   2   5        0.37        0.19      0.37 o 
 -12   2   5      136.26      130.18      2.63 o 
 -11   2   5      103.66      113.71      2.35 o 
 -10   2   5       50.15       45.87      1.23 o 
  -9   2   5      438.36      488.41      7.94 o 
  -8   2   5      206.94      246.93      3.83 o 
  -7   2   5      113.41      146.13      2.38 o 
  -6   2   5      240.42      261.23      4.43 o 
  -5   2   5      683.39      657.17     23.60 o 
  -4   2   5       29.95       34.63      1.69 o 
  -3   2   5       26.24       33.82      1.22 o 
  -2   2   5     1094.73     1132.13     25.29 o 
  -1   2   5     1011.06      937.41     25.93 o 
   0   2   5       44.46       38.84      1.41 o 
   1   2   5      851.40      810.15     18.63 o 
   2   2   5      541.97      550.82     20.26 o 
   3   2   5       18.89       25.55      1.24 o 
   4   2   5      443.20      442.84      7.22 o 
   5   2   5      247.69      249.67      4.36 o 
   6   2   5       64.08       61.75      1.54 o 
   7   2   5      435.44      430.67      7.15 o 
   8   2   5       50.14       52.63      1.44 o 
   9   2   5        6.28        6.12      0.74 o 
  10   2   5       40.43       41.52      1.36 o 
  11   2   5        2.56        2.64      0.36 o 
 -14   3   5        5.28        4.32      0.49 o 
 -13   3   5       71.59       74.68      1.96 o 
 -12   3   5      152.53      143.08      2.79 o 
 -11   3   5        4.25        4.70      0.53 o 
 -10   3   5        1.85        0.58      0.46 o 
  -9   3   5      258.80      261.80      4.14 o 
  -8   3   5       29.94       36.41      0.95 o 
  -7   3   5       62.02       72.38      1.43 o 
  -6   3   5      131.64      124.41      1.95 o 
  -5   3   5      176.54      205.67      3.27 o 
  -4   3   5      124.95      109.89      1.92 o 
  -3   3   5       43.26       36.02      1.19 o 
  -2   3   5      183.53      195.29      4.86 o 
  -1   3   5      586.97      567.12      9.32 o 
   0   3   5      320.30      338.11      5.84 o 
   1   3   5       61.65       52.54      1.37 o 
   2   3   5       50.26       50.48      1.95 o 
   3   3   5      123.15      133.17      4.02 o 
   4   3   5      322.11      295.93      7.24 o 
   5   3   5       33.16       31.90      2.06 o 
   6   3   5       11.65       14.42      0.77 o 
   7   3   5      139.54      143.32      3.24 o 
   8   3   5        0.01       -0.34      0.35 o 
   9   3   5        1.33        1.22      0.48 o 
  10   3   5        0.01        0.06      0.32 o 
  11   3   5        8.03        6.90      0.84 o 
 -13   4   5        2.49        4.21      1.35 o 
 -12   4   5        9.20        4.40      0.48 o 
 -11   4   5      127.84      124.70      2.56 o 
 -10   4   5      306.98      300.04      6.59 o 
  -9   4   5        7.83        9.83      0.56 o 
  -8   4   5        6.71        7.76      0.51 o 
  -7   4   5      223.32      220.67      3.63 o 
  -6   4   5      125.33      128.40      2.31 o 
  -5   4   5       80.12       88.87      1.73 o 
  -4   4   5      275.56      293.00      4.26 o 
  -3   4   5      147.68      146.84      2.35 o 
  -2   4   5        7.77        9.63      0.49 o 
  -1   4   5        3.05        3.31      0.50 o 
   0   4   5        6.52        8.50      0.53 o 
   1   4   5        0.21       -0.23      0.40 o 
   2   4   5       20.15       22.96      1.01 o 
   3   4   5      208.36      218.93      4.10 o 
   4   4   5      243.08      247.27      5.15 o 
   5   4   5       44.84       43.98      1.49 o 
   6   4   5       28.16       33.30      1.26 o 
   7   4   5        2.87        2.42      0.46 o 
   8   4   5        5.09        5.75      0.65 o 
   9   4   5       49.59       56.52      1.84 o 
 -11   5   5        0.08        0.08      0.50 o 
 -10   5   5        9.17        9.91      0.75 o 
  -9   5   5        6.66       10.42      1.19 o 
  -8   5   5       98.16      100.50      2.28 o 
  -7   5   5        0.04        0.54      0.40 o 
  -6   5   5        0.02        0.43      0.38 o 
  -5   5   5      103.56      109.43      2.44 o 
  -4   5   5      173.85      164.74      3.34 o 
  -3   5   5       82.68       83.05      1.97 o 
  -2   5   5        2.59        2.30      0.42 o 
  -1   5   5       37.12       34.99      1.22 o 
   0   5   5       51.14       55.04      1.55 o 
   1   5   5      105.08      108.21      2.83 o 
   2   5   5       20.33       20.57      0.83 o 
   3   5   5        0.15        0.46      0.32 o 
   4   5   5       21.93       19.56      1.22 o 
   5   5   5       36.43       38.48      1.26 o 
   6   5   5       40.22       39.94      1.23 o 
   7   5   5       44.71       38.27      1.14 o 
   8   5   5        2.18        2.35      0.67 o 
  -8   6   5        0.77        0.53      0.45 o 
  -7   6   5        0.01        0.51      0.41 o 
  -6   6   5        8.06        7.45      0.59 o 
  -5   6   5       18.78       18.97      0.90 o 
  -4   6   5        9.36        8.82      0.66 o 
  -3   6   5       39.63       42.45      1.58 o 
  -2   6   5      171.45      184.36      3.86 o 
  -1   6   5       32.82       33.32      1.20 o 
   0   6   5       17.93       17.35      1.08 o 
   1   6   5       16.73       15.08      0.97 o 
   2   6   5        3.88        5.64      0.69 o 
   3   6   5       27.77       34.24      3.07 o 
   4   6   5        5.60        6.19      0.56 o 
   5   6   5       32.16       30.63      1.85 o 
 -14   0   6       86.09       88.52      2.42 o 
 -12   0   6       60.31       71.37      2.02 o 
 -10   0   6      290.88      316.87      6.20 o 
  -8   0   6        1.52        3.03      0.37 o 
  -6   0   6      615.41      546.51     22.66 o 
  -4   0   6      848.41      922.52     18.14 o 
  -2   0   6      422.62      398.07      8.07 o 
   0   0   6     3683.82     3693.22     82.21 o 
   2   0   6       17.22       19.60      2.27 o 
   4   0   6      234.78      203.26      7.36 o 
   6   0   6      304.34      327.41     11.25 o 
   8   0   6       76.64       68.46      3.37 o 
  10   0   6      107.56      108.12      4.47 o 
 -15   1   6       75.74       70.02      1.90 o 
 -14   1   6       41.82       40.79      1.41 o 
 -13   1   6       42.83       42.35      1.47 o 
 -12   1   6       32.03       36.10      1.34 o 
 -11   1   6      165.55      172.86      3.25 o 
 -10   1   6        9.11        6.87      0.72 o 
  -9   1   6      124.17      133.30      2.30 o 
  -8   1   6      395.47      414.15      6.04 o 
  -7   1   6      208.71      205.58      3.20 o 
  -6   1   6      153.97      145.90      7.18 o 
  -5   1   6     1559.41     1406.06     27.51 o 
  -4   1   6       48.98       39.32      1.03 o 
  -3   1   6      516.53      443.00      6.33 o 
  -2   1   6      205.07      185.74      2.84 o 
  -1   1   6       13.29        8.67      0.47 o 
   0   1   6       97.01       90.29      1.83 o 
   3   1   6      842.67      774.82     12.17 o 
   4   1   6      442.10      457.03      7.47 o 
   5   1   6        3.94        5.89      0.51 o 
   6   1   6       17.80       14.48      0.75 o 
   7   1   6      279.08      273.61      4.82 o 
   8   1   6       60.64       60.67      1.58 o 
   9   1   6       61.21       60.29      2.09 o 
  10   1   6        3.83        4.62      0.54 o 
  11   1   6        0.36       -0.07      0.40 o 
 -15   2   6        3.81        2.40      0.43 o 
 -14   2   6       16.34       18.55      0.97 o 
 -13   2   6       14.54       16.62      0.95 o 
 -12   2   6      394.60      420.00      7.05 o 
 -11   2   6        2.63        1.85      0.37 o 
 -10   2   6      156.28      171.60      3.21 o 
  -9   2   6       80.10       87.06      1.86 o 
  -8   2   6      260.61      277.94      4.72 o 
  -7   2   6        5.93        8.70      0.50 o 
  -6   2   6      134.10      164.88      3.30 o 
  -5   2   6      149.86      125.47      2.34 o 
  -4   2   6       66.15       44.74      2.65 o 
  -3   2   6       73.98       81.34      3.08 o 
  -2   2   6       56.02       55.39      1.83 o 
   0   2   6      166.94      154.96      9.42 o 
   1   2   6      449.02      431.13      9.95 o 
   2   2   6      391.55      376.82      7.24 o 
   3   2   6       79.31       81.80      2.61 o 
   4   2   6      272.75      249.24      4.40 o 
   5   2   6        1.35        0.59      0.35 o 
   6   2   6        3.78        3.63      0.48 o 
   7   2   6        1.51        1.47      0.39 o 
   8   2   6       41.38       46.29      1.52 o 
   9   2   6       63.51       65.15      1.83 o 
  10   2   6       45.85       47.74      1.42 o 
  11   2   6        0.07        0.13      0.40 o 
 -14   3   6        7.15        7.76      0.89 o 
 -13   3   6        1.56        1.52      0.37 o 
 -12   3   6      109.49      103.87      2.20 o 
 -11   3   6       39.25       36.82      1.13 o 
 -10   3   6       30.14       38.88      1.16 o 
  -9   3   6       58.09       78.20      1.77 o 
  -8   3   6      181.89      191.54      3.15 o 
  -7   3   6       34.96       49.14      1.67 o 
  -6   3   6      115.91      120.09      2.37 o 
  -5   3   6       35.48       33.47      1.14 o 
  -4   3   6      219.62      222.95      3.51 o 
  -3   3   6       47.31       52.86      1.27 o 
  -2   3   6      555.95      520.00      7.08 o 
  -1   3   6       15.32       13.29      0.61 o 
   0   3   6      119.50      108.49      2.30 o 
   1   3   6       37.99       36.78      1.13 o 
   2   3   6       60.95       65.10      1.88 o 
   3   3   6        0.67        4.01      2.73 o 
   4   3   6        2.42        1.84      0.50 o 
   5   3   6      310.48      297.81      6.07 o 
   6   3   6        8.86       11.49      0.73 o 
   7   3   6        3.87        5.35      0.58 o 
   8   3   6       26.83       28.79      1.13 o 
   9   3   6        2.20        2.24      0.45 o 
  10   3   6        8.07        7.21      0.55 o 
 -13   4   6        2.82        1.14      0.48 o 
 -12   4   6       10.10        8.49      0.55 o 
 -11   4   6       14.87       18.36      0.81 o 
 -10   4   6      193.60      188.98      3.48 o 
  -9   4   6       16.90       21.07      0.88 o 
  -8   4   6       33.74       32.85      1.10 o 
  -7   4   6      100.64       95.54      2.10 o 
  -6   4   6       31.80       35.81      1.00 o 
  -5   4   6       14.68       11.94      0.66 o 
  -4   4   6        3.17        3.32      0.34 o 
  -3   4   6       35.14       40.98      1.08 o 
  -2   4   6       33.12       33.77      1.01 o 
  -1   4   6        0.06        0.41      0.31 o 
   0   4   6        7.53        9.00      0.66 o 
   1   4   6        6.23        5.76      0.56 o 
   2   4   6       13.58       12.30      0.74 o 
   3   4   6      189.11      192.33      4.21 o 
   4   4   6       25.89       26.75      1.40 o 
   5   4   6       85.08       92.48      2.92 o 
   6   4   6       19.89       18.11      1.00 o 
   7   4   6       14.69       15.64      1.07 o 
   8   4   6        0.28        0.14      0.38 o 
   9   4   6        0.25       -0.29      0.36 o 
 -11   5   6        7.80        6.48      0.84 o 
 -10   5   6        0.26        0.42      0.39 o 
  -9   5   6       30.79       34.83      1.37 o 
  -8   5   6       76.33       81.20      1.95 o 
  -7   5   6        2.13        3.02      0.48 o 
  -6   5   6       10.73        8.20      0.66 o 
  -5   5   6       14.83       12.40      0.67 o 
  -4   5   6        9.03       10.01      0.58 o 
  -3   5   6       62.73       63.46      1.76 o 
  -2   5   6       89.33       92.30      2.22 o 
  -1   5   6       48.04       48.26      1.44 o 
   0   5   6      236.34      234.62      4.37 o 
   1   5   6        3.80        3.86      0.47 o 
   2   5   6        3.79        3.24      0.56 o 
   3   5   6       35.49       42.51      1.23 o 
   4   5   6        0.19        0.54      0.38 o 
   5   5   6        4.55        8.69      0.65 o 
   6   5   6       16.57       18.00      1.19 o 
   7   5   6       32.69       31.22      1.77 o 
  -8   6   6       21.76       16.03      0.88 o 
  -7   6   6        7.14        7.18      0.74 o 
  -6   6   6       14.46       13.27      0.72 o 
  -5   6   6        0.00        0.10      0.59 o 
  -4   6   6        4.75        5.29      0.92 o 
  -3   6   6       14.89       12.56      1.26 o 
  -2   6   6       31.45       33.74      1.47 o 
  -1   6   6       38.82       42.79      1.60 o 
   0   6   6        0.12        0.06      0.47 o 
   1   6   6        6.43        6.89      0.69 o 
   2   6   6        8.16        7.07      0.61 o 
   3   6   6        3.77        4.58      0.62 o 
   4   6   6       24.65       27.60      1.77 o 
 -15   0   7       20.85       25.66      1.93 o 
 -13   0   7       66.14       70.15      2.04 o 
 -11   0   7        6.00        7.49      0.71 o 
  -9   0   7     1545.57     1605.06     24.75 o 
  -7   0   7      392.35      447.60      9.69 o 
  -5   0   7      469.91      472.56     13.97 o 
  -3   0   7       28.96       32.10      1.64 o 
  -1   0   7      411.47      416.33     12.27 o 
   1   0   7     2064.04     1890.55     52.52 o 
   3   0   7      756.61      830.96     26.27 o 
   5   0   7      112.87      117.32      4.97 o 
   7   0   7       33.67       31.38      2.27 o 
   9   0   7       74.57       86.15      3.87 o 
  11   0   7       21.61       18.42      1.35 o 
 -15   1   7       13.57       12.82      1.28 o 
 -14   1   7       50.81       51.35      1.62 o 
 -13   1   7       37.26       42.92      3.99 o 
 -12   1   7        7.89       10.41      0.70 o 
 -11   1   7       24.85       30.97      1.19 o 
 -10   1   7       60.53       58.52      1.33 o 
  -9   1   7       13.44       15.21      0.85 o 
  -8   1   7       12.15       17.31      0.66 o 
  -7   1   7     1205.75     1317.35     18.21 o 
  -6   1   7        1.74        1.73      0.26 o 
  -3   1   7      352.28      305.57     12.99 o 
   1   1   7      298.32      301.35      7.25 o 
   2   1   7      181.92      181.17      4.51 o 
   3   1   7      497.82      494.42      8.07 o 
   4   1   7      622.67      631.28     10.16 o 
   5   1   7      142.11      161.65      3.31 o 
   6   1   7      279.31      266.36      4.75 o 
   7   1   7       12.21       13.14      0.89 o 
   8   1   7      134.70      129.93      3.08 o 
   9   1   7        3.43        2.99      0.63 o 
  10   1   7        0.41        0.92      0.44 o 
  11   1   7        2.50        1.68      0.67 o 
 -15   2   7        3.51        1.44      0.38 o 
 -14   2   7       13.22       12.67      0.75 o 
 -13   2   7       49.13       50.55      1.65 o 
 -12   2   7      174.58      174.12      3.34 o 
 -11   2   7      144.83      153.30      3.01 o 
 -10   2   7       13.67       14.55      0.74 o 
  -9   2   7       15.74       19.89      0.79 o 
  -8   2   7       23.84       24.45      0.82 o 
  -7   2   7        1.02        1.14      0.27 o 
  -6   2   7       23.97       30.87      0.84 o 
  -5   2   7       20.58       19.03      0.99 o 
  -4   2   7       36.46       31.72      0.96 o 
  -3   2   7       16.53       22.58      0.96 o 
  -2   2   7       69.26       60.74      1.69 o 
  -1   2   7       24.29       21.91      0.95 o 
   0   2   7      162.83      185.93      3.46 o 
   1   2   7       75.02       96.95      1.87 o 
   2   2   7       27.69       28.94      1.15 o 
   3   2   7       10.66        8.32      0.62 o 
   4   2   7       72.39       70.56      1.73 o 
   5   2   7       17.93       15.55      0.92 o 
   6   2   7       67.72       74.51      1.81 o 
   7   2   7      258.24      266.89      4.72 o 
   8   2   7       18.38       14.98      1.21 o 
   9   2   7        6.88        6.40      0.58 o 
  10   2   7        4.97        3.84      0.53 o 
 -14   3   7        3.56        3.68      0.56 o 
 -13   3   7        6.02        6.44      0.51 o 
 -12   3   7       22.79       20.58      0.89 o 
 -11   3   7       82.16       77.58      1.83 o 
 -10   3   7      285.03      274.40      7.48 o 
  -9   3   7       53.41       53.06      1.42 o 
  -8   3   7       85.43       82.04      1.83 o 
  -7   3   7       11.54       12.02      0.84 o 
  -6   3   7       22.75       30.09      1.35 o 
  -5   3   7        5.65        8.45      0.67 o 
  -4   3   7       70.10       70.94      2.00 o 
  -3   3   7        0.34        0.23      0.25 o 
  -2   3   7       42.29       45.67      1.21 o 
  -1   3   7       56.39       57.06      1.52 o 
   0   3   7      112.17       92.47      2.36 o 
   1   3   7      122.16      124.48      3.03 o 
   2   3   7       61.57       74.86      2.62 o 
   3   3   7       14.51       17.82      1.28 o 
   4   3   7      257.30      267.09      6.78 o 
   5   3   7      302.76      302.11     10.14 o 
   6   3   7       10.99        9.83      0.76 o 
   7   3   7        9.69       10.71      0.79 o 
   8   3   7       28.75       27.61      1.29 o 
   9   3   7        5.31        4.43      0.49 o 
 -13   4   7        6.11        7.90      1.13 o 
 -12   4   7        1.42        0.68      0.33 o 
 -11   4   7       20.56       21.41      0.87 o 
 -10   4   7        4.89        3.74      0.47 o 
  -9   4   7       25.73       23.50      0.96 o 
  -8   4   7       31.67       29.92      1.06 o 
  -7   4   7        0.49        1.19      0.37 o 
  -6   4   7      284.62      286.42      5.07 o 
  -5   4   7       12.51       12.62      0.69 o 
  -4   4   7       18.77       17.83      1.62 o 
  -3   4   7        0.16        0.66      0.31 o 
  -2   4   7        0.10        0.30      0.32 o 
  -1   4   7        5.76        5.44      0.61 o 
   0   4   7       68.09       65.95      1.74 o 
   1   4   7      220.11      228.61      6.88 o 
   2   4   7        0.98        0.97      0.63 o 
   3   4   7       82.83       82.74      4.21 o 
   4   4   7        0.23        0.07      0.40 o 
   5   4   7        0.00        0.28      0.39 o 
   6   4   7        0.54        1.62      0.42 o 
   7   4   7       26.94       26.03      1.22 o 
   8   4   7        9.20        8.58      1.14 o 
 -11   5   7       25.06       29.03      1.77 o 
 -10   5   7        4.38        5.88      0.63 o 
  -9   5   7        1.22        1.60      0.52 o 
  -8   5   7       87.77       84.98      2.33 o 
  -7   5   7       15.38       17.80      0.87 o 
  -6   5   7      108.82      106.95      2.39 o 
  -5   5   7        0.48        1.01      0.44 o 
  -4   5   7        8.04        9.43      0.90 o 
  -3   5   7        4.62        3.28      0.45 o 
  -2   5   7       10.08       11.21      0.68 o 
  -1   5   7        1.34        0.51      0.40 o 
   0   5   7        0.12        0.16      0.38 o 
   1   5   7      132.12      128.23      2.67 o 
   2   5   7        0.52        0.76      0.48 o 
   3   5   7       34.74       31.73      1.20 o 
   4   5   7        0.61        0.28      0.35 o 
   5   5   7        4.81        4.06      0.47 o 
   6   5   7       10.93       16.48      1.35 o 
  -8   6   7        1.24        2.35      0.84 o 
  -7   6   7       11.48       15.78      0.89 o 
  -6   6   7        0.02        0.17      0.47 o 
  -5   6   7       14.04       11.54      1.15 o 
  -4   6   7        3.98        4.85      0.83 o 
  -3   6   7       10.93       10.69      0.88 o 
  -2   6   7        9.43       11.82      0.92 o 
  -1   6   7        1.14        0.17      0.49 o 
   0   6   7        0.26        0.03      0.47 o 
   1   6   7        2.07        2.97      0.44 o 
   2   6   7        0.03        0.29      0.55 o 
   3   6   7       11.64       14.05      1.35 o 
 -14   0   8      227.95      210.19      5.53 o 
 -12   0   8       34.96       31.20      1.33 o 
 -10   0   8        0.01       -0.12      0.38 o 
  -8   0   8      703.51      732.39     29.16 o 
  -4   0   8      656.89      642.43     26.78 o 
  -2   0   8      511.60      428.21     12.78 o 
   0   0   8        9.79        7.32      1.09 o 
   2   0   8        5.40        7.15      1.18 o 
   4   0   8        6.74        7.65      1.18 o 
   6   0   8      220.86      212.83      7.94 o 
   8   0   8        0.04       -0.59      0.59 o 
  10   0   8        3.65        2.19      0.67 o 
 -15   1   8       36.50       40.05      1.37 o 
 -14   1   8        6.43        6.54      0.68 o 
 -13   1   8      138.68      144.34      3.36 o 
 -12   1   8       34.60       39.98      1.30 o 
 -11   1   8        7.76        7.14      1.04 o 
 -10   1   8       62.34       74.78      1.81 o 
  -9   1   8       65.20       70.50      1.51 o 
  -8   1   8        9.39       13.39      0.89 o 
  -7   1   8       99.97       99.56      1.86 o 
  -6   1   8      139.05      182.36      3.07 o 
  -5   1   8        1.16        2.93      0.30 o 
  -4   1   8       29.46       29.32      0.99 o 
  -3   1   8      494.75      559.29     13.68 o 
  -2   1   8      140.43      135.12      4.02 o 
  -1   1   8        4.52        2.56      0.39 o 
   0   1   8       25.72       35.28      1.28 o 
   1   1   8      367.48      358.71      6.98 o 
   2   1   8       90.33       85.22      1.95 o 
   3   1   8      155.26      141.97      2.86 o 
   4   1   8      137.71      150.00      2.99 o 
   5   1   8       81.99       75.10      2.01 o 
   6   1   8       46.10       45.35      1.59 o 
   7   1   8       23.94       23.87      1.11 o 
   8   1   8        0.70        0.54      0.42 o 
   9   1   8        0.79        0.39      0.50 o 
  10   1   8        0.62        0.67      0.59 o 
 -15   2   8        6.56        5.57      0.74 o 
 -14   2   8       17.11       15.44      0.83 o 
 -13   2   8        0.10        0.12      0.31 o 
 -12   2   8        0.17        0.22      0.32 o 
 -11   2   8      276.38      285.54      5.06 o 
 -10   2   8        0.67        0.63      0.31 o 
  -9   2   8       43.24       46.33      1.19 o 
  -8   2   8        1.09        1.93      0.33 o 
  -7   2   8        0.19        1.21      0.52 o 
  -6   2   8       88.08       88.22      1.75 o 
  -5   2   8      206.27      244.66      4.74 o 
  -4   2   8       49.30       60.76      1.22 o 
  -3   2   8      363.88      366.74      5.16 o 
  -2   2   8      114.92       90.87      2.78 o 
  -1   2   8      326.81      338.04      7.34 o 
   0   2   8       12.52       13.32      0.68 o 
   1   2   8        8.79        9.14      1.46 o 
   2   2   8      285.37      299.96      5.26 o 
   3   2   8       27.05       23.54      1.08 o 
   4   2   8      117.54      107.44      2.36 o 
   5   2   8       39.97       38.88      1.27 o 
   6   2   8        1.88        2.66      0.45 o 
   7   2   8       63.00       62.57      2.27 o 
   8   2   8       11.75       10.09      0.75 o 
   9   2   8        3.87        4.95      0.62 o 
 -14   3   8       12.74       12.24      1.68 o 
 -13   3   8       23.07       21.11      0.87 o 
 -12   3   8        0.18        0.10      0.42 o 
 -11   3   8        7.80        7.43      0.57 o 
 -10   3   8      100.40      109.62      2.31 o 
  -9   3   8      167.90      163.82      4.49 o 
  -8   3   8       48.66       49.33      1.74 o 
  -7   3   8        1.96        2.88      0.48 o 
  -6   3   8       26.53       28.56      0.93 o 
  -5   3   8        3.58        4.74      0.49 o 
  -4   3   8       17.42       21.10      0.85 o 
  -3   3   8      213.48      212.43      5.45 o 
  -2   3   8        5.48        4.86      0.53 o 
  -1   3   8       23.53       24.97      1.61 o 
   0   3   8        7.52        8.26      0.89 o 
   1   3   8      162.37      159.78      3.75 o 
   2   3   8       60.82       51.54      2.14 o 
   3   3   8       49.08       57.35      2.29 o 
   4   3   8      123.99      134.10      5.18 o 
   5   3   8      189.66      217.83      6.20 o 
   6   3   8       33.18       34.61      1.31 o 
   7   3   8        4.49        5.92      0.72 o 
   8   3   8        0.00        0.24      0.37 o 
 -13   4   8       32.34       24.15      1.68 o 
 -12   4   8       37.43       39.23      1.10 o 
 -11   4   8        1.28        2.35      0.41 o 
 -10   4   8        0.21        0.14      0.34 o 
  -9   4   8      173.42      165.75      3.73 o 
  -8   4   8      110.60      119.02      2.92 o 
  -7   4   8      255.20      256.28      5.37 o 
  -6   4   8       18.14       19.82      0.90 o 
  -5   4   8      100.76      103.28      2.13 o 
  -4   4   8      140.07      154.54      2.85 o 
  -3   4   8       65.38       61.77      1.77 o 
  -2   4   8      194.04      198.34      3.93 o 
  -1   4   8        3.86        3.21      0.51 o 
   0   4   8        1.91        6.56      2.26 o 
   1   4   8        6.03        4.64      0.63 o 
   2   4   8       53.06       49.49      2.05 o 
   3   4   8        3.36        3.49      0.65 o 
   4   4   8        5.24        5.14      0.61 o 
   5   4   8       26.63       24.50      1.10 o 
   6   4   8       27.77       29.60      1.34 o 
   7   4   8       29.73       29.92      2.02 o 
 -11   5   8        0.12        0.00      0.50 o 
 -10   5   8       16.80       16.33      0.83 o 
  -9   5   8       15.20       10.86      0.68 o 
  -8   5   8       32.36       32.87      1.17 o 
  -7   5   8       62.38       62.94      1.73 o 
  -6   5   8        0.01        0.39      0.41 o 
  -5   5   8      155.24      155.05      3.24 o 
  -4   5   8       33.95       32.16      1.22 o 
  -3   5   8        0.07        0.61      0.44 o 
  -2   5   8        1.55        1.28      0.44 o 
  -1   5   8        0.65        0.51      0.40 o 
   0   5   8      106.78      100.80      2.83 o 
   1   5   8        1.17        1.77      0.54 o 
   2   5   8       15.08       15.71      0.92 o 
   3   5   8        2.22        1.35      0.41 o 
   4   5   8       14.99       11.59      0.70 o 
   5   5   8        4.13        5.42      0.49 o 
  -7   6   8        5.59        6.81      1.09 o 
  -6   6   8       79.63       80.43      3.41 o 
  -5   6   8        3.52        4.62      0.83 o 
  -4   6   8        8.36        9.93      1.01 o 
  -3   6   8       16.88       16.63      0.86 o 
  -2   6   8        1.23        0.60      0.44 o 
  -1   6   8       17.40       16.41      0.92 o 
   0   6   8       13.59       11.68      0.77 o 
   1   6   8        5.13        4.76      1.01 o 
   2   6   8       23.90       21.71      1.68 o 
 -15   0   9       25.95       20.95      1.43 o 
 -13   0   9      257.36      239.57     11.28 o 
 -11   0   9      533.28      519.75      9.91 o 
  -9   0   9        5.92        5.18      0.71 o 
  -7   0   9      169.40      165.41      4.64 o 
  -5   0   9       46.26       47.34      2.02 o 
  -3   0   9      210.12      216.18      5.92 o 
  -1   0   9       13.96       17.41      1.77 o 
   1   0   9        8.51        7.91      1.26 o 
   3   0   9      397.09      444.26     15.09 o 
   5   0   9      383.77      403.06     13.81 o 
   7   0   9       40.79       42.83      2.52 o 
   9   0   9        4.18        4.96      0.84 o 
 -15   1   9       39.44       35.79      1.17 o 
 -14   1   9        8.31        9.06      0.67 o 
 -13   1   9       43.03       40.26      1.48 o 
 -12   1   9       48.53       49.07      1.47 o 
 -11   1   9      275.28      295.56      4.71 o 
 -10   1   9        0.22        0.96      0.33 o 
  -9   1   9       24.11       26.53      1.28 o 
  -8   1   9       32.81       34.03      0.93 o 
  -7   1   9      119.34      129.18      2.06 o 
  -6   1   9       20.42       30.41      0.81 o 
  -5   1   9        1.61        0.71      0.26 o 
  -4   1   9      298.71      298.71      4.70 o 
  -3   1   9       26.81       39.49      1.29 o 
  -2   1   9     1877.30     1860.47     47.99 o 
  -1   1   9        1.86        0.81      0.47 o 
   0   1   9       48.04       42.21      1.30 o 
   1   1   9        0.16        0.28      0.37 o 
   2   1   9      144.02      161.25      3.21 o 
   3   1   9      104.61      112.21      2.47 o 
   4   1   9       30.22       30.39      1.18 o 
   5   1   9       38.17       32.99      1.41 o 
   6   1   9       28.48       31.19      1.81 o 
   7   1   9        0.44        1.11      0.44 o 
   8   1   9        2.75        2.99      0.54 o 
   9   1   9       36.12       32.66      2.61 o 
 -15   2   9      117.14       96.32      2.29 o 
 -14   2   9       61.44       54.13      1.48 o 
 -13   2   9       40.35       45.40      1.41 o 
 -12   2   9        0.15        0.66      0.35 o 
 -11   2   9      107.24      117.37      2.33 o 
 -10   2   9        7.32        6.70      0.54 o 
  -9   2   9      206.55      219.46      3.97 o 
  -8   2   9       33.47       32.13      0.99 o 
  -7   2   9       10.62       11.01      0.79 o 
  -6   2   9       37.70       36.42      0.94 o 
  -5   2   9      617.86      657.82     10.69 o 
  -4   2   9      961.14     1001.13     15.41 o 
  -3   2   9       82.31       73.94      1.79 o 
  -2   2   9       34.25       37.13      1.07 o 
  -1   2   9       13.75       12.41      0.68 o 
   0   2   9      175.14      180.51      3.51 o 
   1   2   9      132.92      142.47      2.94 o 
   2   2   9       53.21       54.18      1.54 o 
   3   2   9        1.52        2.13      0.47 o 
   4   2   9      220.48      224.90      4.20 o 
   5   2   9       77.79       75.25      1.86 o 
   6   2   9       18.76       17.01      0.86 o 
   7   2   9      109.42      106.73      2.58 o 
   8   2   9        3.44        2.30      0.56 o 
 -14   3   9        0.68        0.38      0.38 o 
 -13   3   9       17.44       21.78      0.90 o 
 -12   3   9       33.57       35.39      1.08 o 
 -11   3   9       14.57       18.50      0.86 o 
 -10   3   9        0.05        0.08      0.31 o 
  -9   3   9      729.87      756.91     11.25 o 
  -8   3   9       68.84       66.77      1.60 o 
  -7   3   9       43.16       42.37      1.10 o 
  -6   3   9      266.31      257.45      6.93 o 
  -5   3   9       84.37       88.09      2.05 o 
  -4   3   9       64.01       59.37      1.57 o 
  -3   3   9      120.71      112.53      2.53 o 
  -2   3   9       14.40       12.74      1.02 o 
  -1   3   9       35.97       39.64      1.52 o 
   0   3   9      206.23      213.50      4.78 o 
   1   3   9      101.44      103.17      6.53 o 
   2   3   9       31.13       35.78      2.31 o 
   3   3   9       71.24       79.45      2.77 o 
   4   3   9      108.42      120.16      3.66 o 
   5   3   9       85.79       93.34      2.98 o 
   6   3   9       50.06       44.99      1.46 o 
   7   3   9        5.59        2.82      0.63 o 
   8   3   9        9.19        8.83      1.09 o 
 -12   4   9        0.00       -0.32      0.33 o 
 -11   4   9       22.43       23.28      0.91 o 
 -10   4   9       13.56       14.73      0.70 o 
  -9   4   9        0.13        0.66      0.37 o 
  -8   4   9       91.72       94.10      2.18 o 
  -7   4   9      165.46      172.03      3.43 o 
  -6   4   9      306.88      312.14      5.14 o 
  -5   4   9        7.30        6.36      0.57 o 
  -4   4   9       16.89       18.93      1.06 o 
  -3   4   9       11.60       11.61      0.83 o 
  -2   4   9        7.67       10.76      0.77 o 
  -1   4   9      226.37      224.63      5.00 o 
   0   4   9       31.15       39.39      1.54 o 
   1   4   9      157.82      154.19      6.24 o 
   2   4   9      274.36      274.31      6.96 o 
   3   4   9       84.85       78.03      2.65 o 
   4   4   9       29.55       33.97      1.28 o 
   5   4   9        3.24        6.21      0.68 o 
   6   4   9       23.69       22.75      1.14 o 
 -10   5   9        8.18        9.62      0.95 o 
  -9   5   9        1.05        2.74      0.46 o 
  -8   5   9       51.49       45.88      1.38 o 
  -7   5   9      113.29      119.27      2.63 o 
  -6   5   9        0.61        0.89      0.39 o 
  -5   5   9      137.07      148.15      3.49 o 
  -4   5   9       42.24       46.27      1.47 o 
  -3   5   9      108.87       98.33      2.30 o 
  -2   5   9       67.21       71.78      1.85 o 
  -1   5   9       57.43       63.17      1.92 o 
   0   5   9        0.45       -0.17      0.48 o 
   1   5   9       23.92       21.93      1.22 o 
   2   5   9        5.96        4.73      0.54 o 
   3   5   9        0.26        0.36      0.36 o 
   4   5   9        0.59        1.55      0.53 o 
  -6   6   9       21.80       19.94      1.68 o 
  -5   6   9       73.08       65.78      3.29 o 
  -4   6   9       13.45       12.75      1.01 o 
  -3   6   9        4.49        3.68      0.56 o 
  -2   6   9        1.80        3.11      0.65 o 
  -1   6   9       19.63       17.25      1.60 o 
   0   6   9        1.86        1.35      0.84 o 
 -14   0  10       80.28       58.58      1.95 o 
 -12   0  10       32.88       37.59      1.90 o 
 -10   0  10       11.94        7.48      1.22 o 
  -8   0  10       61.25       65.99      2.61 o 
  -6   0  10        0.09        0.50      0.80 o 
  -4   0  10       18.75       26.77      1.68 o 
  -2   0  10       83.44       87.36      4.13 o 
   0   0  10        0.69        1.93      0.84 o 
   2   0  10       76.13       69.65      3.71 o 
   4   0  10       99.18       98.49      4.63 o 
   6   0  10       15.20       19.68      1.85 o 
   8   0  10        0.00       -0.08      0.50 o 
 -15   1  10       11.98       11.04      0.72 o 
 -14   1  10       41.03       40.96      1.22 o 
 -13   1  10       24.74       28.31      1.15 o 
 -12   1  10      175.97      167.16      3.08 o 
 -11   1  10       83.13       87.37      1.94 o 
 -10   1  10      109.10      117.93      2.38 o 
  -9   1  10       92.14       93.80      1.71 o 
  -8   1  10        2.76        1.10      0.31 o 
  -7   1  10        0.09        0.13      0.28 o 
  -6   1  10       56.33       60.16      1.39 o 
  -5   1  10      273.36      296.14      4.48 o 
  -4   1  10      231.40      209.22      3.33 o 
  -3   1  10      103.05      100.63      2.27 o 
  -2   1  10        0.53        1.55      0.44 o 
  -1   1  10       89.91       96.50      2.23 o 
   0   1  10        4.13        5.97      0.61 o 
   1   1  10      130.98      140.30      3.72 o 
   2   1  10        6.54        5.72      0.61 o 
   3   1  10       74.76       85.30      2.46 o 
   4   1  10       13.03       13.84      1.00 o 
   5   1  10       10.38       10.62      0.87 o 
   6   1  10       69.46       64.88      2.32 o 
   7   1  10       20.53       16.52      1.10 o 
   8   1  10        1.95        1.51      0.48 o 
 -15   2  10        0.13        0.29      0.50 o 
 -14   2  10       37.52       39.54      1.14 o 
 -13   2  10        0.88        1.36      0.41 o 
 -12   2  10      115.41      120.57      2.45 o 
 -11   2  10       34.79       37.97      1.09 o 
 -10   2  10       17.40       15.75      0.81 o 
  -9   2  10       10.86       10.65      0.66 o 
  -8   2  10       17.60       16.18      0.80 o 
  -7   2  10      336.17      371.34      5.92 o 
  -6   2  10       34.82       32.51      1.43 o 
  -5   2  10        0.04        2.07      0.79 o 
  -4   2  10        4.07        1.86      0.35 o 
  -3   2  10      249.17      259.49      4.28 o 
  -2   2  10       10.59       11.82      0.76 o 
  -1   2  10       12.38        8.98      0.72 o 
   0   2  10      310.67      336.56      5.94 o 
   1   2  10      125.41      128.79      3.14 o 
   2   2  10       50.48       46.30      1.49 o 
   3   2  10       10.70        9.00      0.71 o 
   4   2  10        0.11        0.76      0.41 o 
   5   2  10       39.25       33.18      1.14 o 
   6   2  10        0.01        0.20      0.43 o 
   7   2  10        4.12        3.92      0.65 o 
 -14   3  10        0.01        0.29      0.38 o 
 -13   3  10       11.95       10.12      0.74 o 
 -12   3  10       14.51       12.42      0.70 o 
 -11   3  10       63.06       70.35      1.66 o 
 -10   3  10      139.61      147.76      2.79 o 
  -9   3  10        0.77        0.61      0.36 o 
  -8   3  10       98.05       89.12      1.95 o 
  -7   3  10        5.28        4.82      0.45 o 
  -6   3  10      168.78      172.53      3.20 o 
  -5   3  10       26.54       25.59      1.19 o 
  -4   3  10      151.77      156.31      3.18 o 
  -3   3  10        2.88        3.59      0.60 o 
  -2   3  10      519.71      541.86     10.72 o 
  -1   3  10       20.89       30.49      1.36 o 
   0   3  10       15.12       15.96      1.34 o 
   1   3  10      306.79      313.48      8.02 o 
   2   3  10       63.01       65.95      2.53 o 
   3   3  10      108.02      106.76      3.39 o 
   4   3  10        4.25        4.50      0.71 o 
   5   3  10       19.98       24.18      1.35 o 
   6   3  10        3.28        2.40      0.56 o 
   7   3  10        5.02        5.89      0.93 o 
 -12   4  10        9.41        7.46      0.64 o 
 -11   4  10        5.39        4.09      0.72 o 
 -10   4  10       14.06       14.06      1.17 o 
  -9   4  10      124.36      119.14      3.43 o 
  -8   4  10       74.98       91.09      3.18 o 
  -7   4  10        4.19        5.45      0.54 o 
  -6   4  10       38.36       36.86      1.20 o 
  -5   4  10        0.99        0.68      0.40 o 
  -4   4  10      142.86      140.44      3.38 o 
  -3   4  10        0.55        1.51      0.52 o 
  -2   4  10       46.76       54.35      1.88 o 
  -1   4  10       56.78       45.83      1.70 o 
   0   4  10       35.03       29.50      2.23 o 
   1   4  10        3.32        3.48      0.76 o 
   2   4  10       16.01       18.72      1.30 o 
   3   4  10        0.05        1.19      0.46 o 
   4   4  10       38.78       31.60      1.40 o 
   5   4  10        7.13        8.83      1.05 o 
 -10   5  10        3.24        3.20      0.92 o 
  -9   5  10        0.52       -0.33      0.39 o 
  -8   5  10        0.22       -0.17      0.39 o 
  -7   5  10       21.24       15.28      0.74 o 
  -6   5  10       59.18       62.11      1.67 o 
  -5   5  10        0.05       -0.02      0.42 o 
  -4   5  10      133.65      133.59      2.84 o 
  -3   5  10        0.20        2.08      0.54 o 
  -2   5  10       29.62       27.38      1.23 o 
  -1   5  10        6.37        7.61      1.05 o 
   0   5  10       36.41       34.85      1.54 o 
   1   5  10        0.21        1.05      0.48 o 
   2   5  10        7.10        5.88      0.54 o 
   3   5  10        0.44       -0.08      0.59 o 
 -15   0  11        3.71        1.87      0.77 o 
 -13   0  11       85.66       86.31      3.54 o 
 -11   0  11       99.89       95.51      5.39 o 
  -9   0  11       61.41       62.67      3.16 o 
  -7   0  11      136.93      137.94      4.46 o 
  -5   0  11      396.24      412.98     10.74 o 
  -3   0  11        0.02        0.67      0.76 o 
  -1   0  11       12.00       16.15      1.93 o 
   1   0  11       36.96       44.77      2.95 o 
   3   0  11      111.73       99.02      4.72 o 
   5   0  11       45.71       51.34      2.95 o 
   7   0  11        2.80        3.95      0.84 o 
 -15   1  11        1.35        1.09      0.46 o 
 -14   1  11        7.15        5.57      0.64 o 
 -13   1  11        0.02        0.10      0.40 o 
 -12   1  11        2.13        2.24      0.44 o 
 -11   1  11      122.15      122.20      2.30 o 
 -10   1  11        1.50        2.16      0.42 o 
  -9   1  11       30.69       24.89      0.98 o 
  -8   1  11        0.05        1.09      0.38 o 
  -7   1  11        0.93        1.06      0.53 o 
  -6   1  11        7.63        9.29      0.64 o 
  -5   1  11      124.97      128.86      2.38 o 
  -4   1  11      388.25      407.81     10.09 o 
  -3   1  11      160.17      164.89      4.02 o 
  -2   1  11        1.53        3.80      1.15 o 
  -1   1  11       42.64       42.87      1.44 o 
   0   1  11       50.85       52.13      2.16 o 
   1   1  11       22.49       20.46      1.76 o 
   2   1  11       62.74       62.40      2.07 o 
   3   1  11       36.62       34.87      1.55 o 
   4   1  11       26.14       28.15      1.55 o 
   5   1  11        1.10        0.99      0.50 o 
   6   1  11        0.01        0.05      0.44 o 
   7   1  11        1.70        2.19      0.48 o 
 -14   2  11        7.89        7.59      0.60 o 
 -13   2  11        1.79        1.50      0.46 o 
 -12   2  11        2.50        2.93      0.51 o 
 -11   2  11       34.19       40.36      1.41 o 
 -10   2  11       47.72       41.29      1.26 o 
  -9   2  11      184.49      203.09      3.63 o 
  -8   2  11        1.97        2.17      0.39 o 
  -7   2  11       40.51       40.70      1.78 o 
  -6   2  11      189.29      201.03      6.53 o 
  -5   2  11       22.72       19.08      0.91 o 
  -4   2  11       21.09       22.03      0.96 o 
  -3   2  11       51.65       53.03      1.63 o 
  -2   2  11       46.77       48.68      1.57 o 
  -1   2  11        0.05       -0.16      0.42 o 
   0   2  11        0.91        2.43      0.52 o 
   1   2  11      227.62      231.24      4.39 o 
   2   2  11       86.39      105.48      2.44 o 
   3   2  11       24.37       27.73      1.15 o 
   4   2  11        5.66        8.37      0.66 o 
   5   2  11        8.14       11.26      0.80 o 
   6   2  11        1.77        0.81      0.67 o 
 -13   3  11        0.14        1.08      0.40 o 
 -12   3  11        0.02       -0.37      0.37 o 
 -11   3  11        2.29        1.58      0.40 o 
 -10   3  11       13.28       12.07      0.72 o 
  -9   3  11      221.73      237.66      4.10 o 
  -8   3  11       93.77       98.14      2.13 o 
  -7   3  11      297.25      309.22      7.14 o 
  -6   3  11        0.49        1.71      0.42 o 
  -5   3  11        1.91        2.67      1.08 o 
  -4   3  11        2.11        2.09      0.55 o 
  -3   3  11        5.51        6.39      0.95 o 
  -2   3  11       16.09       15.64      2.02 o 
  -1   3  11      269.17      281.25      7.38 o 
   0   3  11      109.82      123.15      4.59 o 
   1   3  11        1.91        3.05      0.71 o 
   2   3  11        3.29        5.21      0.80 o 
   3   3  11        0.46        0.84      0.80 o 
   4   3  11        0.49        2.24      1.22 o 
   5   3  11        0.95        1.10      0.50 o 
 -12   4  11       45.40       38.55      2.10 o 
 -11   4  11        4.25        3.91      0.50 o 
 -10   4  11        1.74        0.88      0.41 o 
  -9   4  11        1.93        2.83      0.47 o 
  -8   4  11        1.41        2.30      0.78 o 
  -7   4  11       66.42       74.65      1.73 o 
  -6   4  11       17.73       15.97      0.83 o 
  -5   4  11        0.45       -0.04      0.48 o 
  -4   4  11       48.40       51.27      1.83 o 
  -3   4  11       21.51       19.23      1.55 o 
  -2   4  11        9.36        8.66      0.95 o 
  -1   4  11        3.95        6.41      0.89 o 
   0   4  11        8.10        8.17      1.09 o 
   1   4  11       16.18       13.84      1.13 o 
   2   4  11        8.73        7.53      0.80 o 
   3   4  11       38.59       41.98      2.33 o 
   4   4  11       25.59       28.23      1.22 o 
  -9   5  11        1.84        0.34      0.76 o 
  -8   5  11        0.21        0.08      0.46 o 
  -7   5  11       43.27       37.40      1.51 o 
  -6   5  11        0.21        0.85      0.46 o 
  -5   5  11        0.06        0.36      0.45 o 
  -4   5  11        4.22        3.79      0.56 o 
  -3   5  11        3.52        4.55      0.71 o 
  -2   5  11       47.49       44.74      2.23 o 
  -1   5  11        0.36        0.42      0.80 o 
   0   5  11        0.13        0.76      0.48 o 
   1   5  11        1.06        0.91      0.41 o 
 -14   0  12        2.53        3.47      2.02 o 
 -12   0  12        0.33        0.96      0.68 o 
 -10   0  12      407.89      396.82     12.38 o 
  -8   0  12       18.47       25.18      1.84 o 
  -6   0  12       63.88       64.42      2.75 o 
  -4   0  12       47.45       46.54      3.03 o 
  -2   0  12      533.88      601.21     20.06 o 
   0   0  12      190.29      208.23      8.27 o 
   2   0  12       80.17       77.40      4.04 o 
   4   0  12       24.58       15.23      1.68 o 
   6   0  12       10.83        9.25      1.09 o 
 -14   1  12       19.43       18.12      0.95 o 
 -13   1  12        4.04        5.32      0.64 o 
 -12   1  12       59.20       47.97      1.33 o 
 -11   1  12        3.09        2.49      0.46 o 
 -10   1  12       18.29       18.22      0.88 o 
  -9   1  12       36.61       38.27      1.19 o 
  -8   1  12       93.88       84.60      1.85 o 
  -7   1  12        0.55        0.90      0.39 o 
  -6   1  12        6.23        5.17      0.56 o 
  -5   1  12       36.37       36.22      1.37 o 
  -4   1  12        0.39        0.52      0.45 o 
  -3   1  12        0.01        0.19      0.45 o 
  -2   1  12      230.88      228.06      5.68 o 
  -1   1  12      403.66      412.61     12.26 o 
   0   1  12        0.02       -0.22      0.65 o 
   1   1  12       58.83       68.79      2.22 o 
   2   1  12        3.49        1.47      0.65 o 
   3   1  12      114.22      115.71      3.61 o 
   4   1  12        0.70        0.88      0.54 o 
   5   1  12        0.03        0.01      0.55 o 
   6   1  12        8.69        9.09      0.76 o 
 -14   2  12        0.11        0.54      0.47 o 
 -13   2  12        2.47        2.68      0.49 o 
 -12   2  12       20.20       15.24      0.90 o 
 -11   2  12        0.09        0.37      0.43 o 
 -10   2  12        4.54        2.76      0.57 o 
  -9   2  12       22.86       18.23      1.05 o 
  -8   2  12      390.43      393.17     10.69 o 
  -7   2  12      178.03      169.15      3.27 o 
  -6   2  12        6.18        4.25      0.62 o 
  -5   2  12        7.30        7.61      0.80 o 
  -4   2  12       67.83       59.73      1.82 o 
  -3   2  12        4.81        3.81      0.61 o 
  -2   2  12      227.19      235.81      4.56 o 
  -1   2  12       65.12       73.61      2.01 o 
   0   2  12        4.69        6.04      0.69 o 
   1   2  12       10.00        9.39      0.78 o 
   2   2  12       29.88       30.47      1.19 o 
   3   2  12        0.80        1.82      0.54 o 
   4   2  12        0.05       -0.05      0.80 o 
   5   2  12       10.90        9.28      1.01 o 
 -13   3  12        2.49        2.17      0.55 o 
 -12   3  12        0.96        1.38      0.43 o 
 -11   3  12        1.17        0.77      0.42 o 
 -10   3  12       22.85       21.40      1.15 o 
  -9   3  12        9.96        9.97      0.90 o 
  -8   3  12        0.00        0.59      0.48 o 
  -7   3  12        4.30        7.04      0.77 o 
  -6   3  12      350.56      348.54     10.90 o 
  -5   3  12       87.63       95.31      2.69 o 
  -4   3  12       69.50       73.32      2.28 o 
  -3   3  12       11.68       12.74      1.60 o 
  -2   3  12       36.95       42.43      3.66 o 
  -1   3  12       11.57       11.73      1.22 o 
   0   3  12        1.60        3.08      0.77 o 
   1   3  12        0.14        0.24      0.56 o 
   2   3  12        0.45        1.25      0.56 o 
   3   3  12        4.40        4.45      0.71 o 
   4   3  12        0.44       -0.43      0.63 o 
 -11   4  12        2.55        1.75      0.53 o 
 -10   4  12        6.15        5.53      0.81 o 
  -9   4  12        6.58        8.03      0.79 o 
  -8   4  12       10.94       11.38      0.90 o 
  -7   4  12       43.12       43.69      3.41 o 
  -6   4  12        5.57        6.17      0.73 o 
  -5   4  12       17.29       22.61      2.00 o 
  -4   4  12       72.81       78.90      2.82 o 
  -3   4  12        1.42        2.53      0.68 o 
  -2   4  12        5.45        5.40      0.83 o 
  -1   4  12        0.12        0.56      0.71 o 
   0   4  12       11.96        9.90      0.95 o 
   1   4  12        2.70        2.94      0.62 o 
   2   4  12        7.95        8.00      0.65 o 
   3   4  12        0.43        0.59      0.59 o 
  -8   5  12        5.45        4.79      0.93 o 
  -7   5  12        0.85        0.08      0.67 o 
  -6   5  12        2.20        1.92      0.45 o 
  -5   5  12       58.14       56.32      3.62 o 
  -4   5  12       68.31       70.50      2.29 o 
  -3   5  12        0.03        0.34      0.54 o 
  -2   5  12        3.03        3.51      0.59 o 
  -1   5  12        0.10       -0.17      0.59 o 
 -13   0  13       14.85       11.13      1.30 o 
 -11   0  13       76.26       66.21      2.82 o 
  -9   0  13      394.97      425.06     11.24 o 
  -7   0  13        0.77        0.99      0.73 o 
  -5   0  13      310.11      305.44     11.34 o 
  -3   0  13      606.65      637.27     21.28 o 
  -1   0  13      346.08      362.70     13.04 o 
   1   0  13      420.87      411.58     14.33 o 
   3   0  13        2.34        1.85      0.84 o 
   5   0  13       50.38       46.81      2.36 o 
 -14   1  13        1.26        1.48      0.53 o 
 -13   1  13       60.89       55.43      1.68 o 
 -12   1  13       25.33       29.37      1.13 o 
 -11   1  13       43.23       38.21      1.30 o 
 -10   1  13        0.92        0.96      0.46 o 
  -9   1  13       39.53       40.63      1.38 o 
  -8   1  13      277.20      285.38      5.03 o 
  -7   1  13      603.22      611.45      8.71 o 
  -6   1  13       85.75       82.96      2.35 o 
  -5   1  13      596.20      614.77     25.69 o 
  -4   1  13       25.03       29.47      1.95 o 
  -3   1  13        8.61       10.04      0.97 o 
  -2   1  13       26.00       27.63      1.53 o 
  -1   1  13      246.63      254.02      8.20 o 
   0   1  13       64.90       61.14      2.50 o 
   1   1  13        7.99        7.14      0.92 o 
   2   1  13       21.62       20.94      1.46 o 
   3   1  13        0.01        0.76      0.54 o 
   4   1  13        0.75        0.66      0.97 o 
   5   1  13        2.59        2.32      0.50 o 
 -13   2  13        4.84        4.92      0.55 o 
 -12   2  13        0.69        0.94      0.44 o 
 -11   2  13       29.07       31.72      1.22 o 
 -10   2  13       24.64       21.79      1.11 o 
  -9   2  13      163.95      158.19      3.40 o 
  -8   2  13        9.66       10.37      0.76 o 
  -7   2  13      139.30      138.43      3.08 o 
  -6   2  13      102.65       98.71      2.47 o 
  -5   2  13      132.13      119.90      2.81 o 
  -4   2  13       86.96       87.82      2.30 o 
  -3   2  13      418.49      435.85      7.61 o 
  -2   2  13       57.63       59.45      1.79 o 
  -1   2  13        4.81        7.09      0.92 o 
   0   2  13       53.96       50.36      1.57 o 
   1   2  13       50.81       46.83      1.71 o 
   2   2  13       15.09       12.30      0.88 o 
   3   2  13       41.85       37.97      1.35 o 
   4   2  13        7.36        9.58      0.93 o 
 -12   3  13        2.50        1.09      0.47 o 
 -11   3  13       32.92       27.90      1.40 o 
 -10   3  13       28.82       26.08      1.21 o 
  -9   3  13       16.95       14.53      0.98 o 
  -8   3  13        0.92        1.39      0.55 o 
  -7   3  13       80.82       72.63      2.31 o 
  -6   3  13       10.79        8.54      0.84 o 
  -5   3  13       77.77       80.45      3.00 o 
  -4   3  13      106.34      111.76      3.69 o 
  -3   3  13       28.11       29.19      1.82 o 
  -2   3  13       10.38       10.01      1.07 o 
  -1   3  13        1.53        2.06      0.88 o 
   0   3  13       27.89       27.49      1.54 o 
   1   3  13       48.20       49.73      1.99 o 
   2   3  13        4.57        7.46      0.83 o 
   3   3  13       16.64       11.36      1.35 o 
 -10   4  13       13.28       11.02      0.97 o 
  -9   4  13        6.53        4.22      0.71 o 
  -8   4  13        8.32        7.29      0.86 o 
  -7   4  13       75.70       74.41      3.33 o 
  -6   4  13        1.33        0.59      0.59 o 
  -5   4  13       24.43       32.31      1.69 o 
  -4   4  13       41.05       41.48      2.36 o 
  -3   4  13        6.04        7.52      0.92 o 
  -2   4  13       15.24       15.44      1.22 o 
  -1   4  13       15.41       12.98      1.85 o 
   0   4  13        0.55        0.31      0.39 o 
   1   4  13        7.51        8.81      0.77 o 
 -12   0  14       15.81       14.46      1.27 o 
 -10   0  14      305.48      288.46      8.00 o 
  -8   0  14      488.80      546.20     13.98 o 
  -6   0  14      388.49      419.95     14.91 o 
  -4   0  14        0.43        0.00      0.92 o 
  -2   0  14      538.88      568.66     19.21 o 
   0   0  14       31.62       31.64      2.44 o 
   2   0  14        1.18       -0.25      0.76 o 
   4   0  14        0.00       -0.59      0.59 o 
 -13   1  14        1.34        0.90      0.48 o 
 -12   1  14       17.59       17.05      0.87 o 
 -11   1  14       89.72       81.85      1.92 o 
 -10   1  14       85.24       88.82      2.09 o 
  -9   1  14       11.93       10.94      0.80 o 
  -8   1  14        0.24        0.36      0.56 o 
  -7   1  14        1.20        0.92      0.76 o 
  -6   1  14      263.32      273.69      6.02 o 
  -5   1  14      144.81      140.36      6.01 o 
  -4   1  14      378.66      382.16      7.97 o 
  -3   1  14       17.44       21.28      1.63 o 
  -2   1  14        9.73        9.80      1.16 o 
  -1   1  14       21.54       19.67      2.19 o 
   0   1  14      139.50      137.00      4.11 o 
   1   1  14       41.54       34.28      1.70 o 
   2   1  14       12.69       11.70      1.01 o 
   3   1  14       27.68       26.29      1.28 o 
 -13   2  14        1.53        2.02      0.84 o 
 -12   2  14        1.41        0.90      0.53 o 
 -11   2  14       24.71       20.26      1.03 o 
 -10   2  14        2.43        1.62      0.55 o 
  -9   2  14       24.33       22.27      1.23 o 
  -8   2  14      138.82      127.89      3.24 o 
  -7   2  14       23.67       23.87      1.19 o 
  -6   2  14       10.87       12.55      0.90 o 
  -5   2  14       63.12       67.99      1.95 o 
  -4   2  14      170.52      174.79      4.15 o 
  -3   2  14        7.09        8.13      0.78 o 
  -2   2  14       54.15       48.30      1.58 o 
  -1   2  14        0.04        0.22      0.58 o 
   0   2  14       52.88       42.91      1.61 o 
   1   2  14        0.19        0.56      0.52 o 
   2   2  14        1.04        0.08      0.59 o 
 -11   3  14       16.04       12.45      0.82 o 
 -10   3  14        5.33        3.37      0.60 o 
  -9   3  14        0.90        0.32      0.49 o 
  -8   3  14        1.50        1.38      0.53 o 
  -7   3  14       69.77       71.25      2.15 o 
  -6   3  14      110.29      112.00      3.60 o 
  -5   3  14        1.97        1.13      0.68 o 
  -4   3  14        0.46        0.87      0.62 o 
  -3   3  14       22.66       22.00      1.77 o 
  -2   3  14        0.59        1.01      0.65 o 
  -1   3  14        6.28        5.70      0.83 o 
   0   3  14        2.29        1.05      0.59 o 
   1   3  14        0.87        0.67      0.76 o 
  -8   4  14        8.61        6.22      0.74 o 
  -7   4  14        0.04        0.21      0.71 o 
  -6   4  14        2.08        1.39      1.14 o 
  -5   4  14       12.37       11.40      1.01 o 
  -4   4  14       24.28       23.35      1.34 o 
  -3   4  14        6.77        5.63      0.74 o 
  -2   4  14        5.30        6.11      0.76 o 
  -1   4  14        1.44        0.92      0.67 o 
 -11   0  15        0.02        0.66      0.67 o 
  -9   0  15       85.38       80.36      4.13 o 
  -7   0  15        8.84        7.91      1.43 o 
  -5   0  15        0.12        0.84      0.92 o 
  -3   0  15      211.15      225.72      8.78 o 
  -1   0  15       73.58       72.25      3.79 o 
   1   0  15       25.18       30.46      2.10 o 
 -12   1  15       20.17       19.30      1.13 o 
 -11   1  15       12.33       12.08      0.93 o 
 -10   1  15       69.19       61.66      2.13 o 
  -9   1  15       20.19       19.60      1.23 o 
  -8   1  15       80.88       69.90      2.28 o 
  -7   1  15        2.58        2.17      0.74 o 
  -6   1  15        0.95        0.97      0.71 o 
  -5   1  15        8.51        9.36      1.13 o 
  -4   1  15        0.18       -0.09      0.62 o 
  -3   1  15       20.17       19.28      1.48 o 
  -2   1  15       26.95       20.03      2.06 o 
  -1   1  15       53.04       54.95      2.23 o 
   0   1  15        3.16        4.33      0.71 o 
   1   1  15       11.07       10.38      1.01 o 
   2   1  15        0.35       -0.43      0.44 o 
 -12   2  15        0.35        0.42      0.76 o 
 -11   2  15       13.90       14.89      1.15 o 
 -10   2  15       14.98       16.54      1.30 o 
  -9   2  15        1.23        1.82      0.68 o 
  -8   2  15        1.60        1.47      0.71 o 
  -7   2  15        1.16        2.01      0.63 o 
  -6   2  15       24.24       24.49      1.39 o 
  -5   2  15        4.56        6.00      0.82 o 
  -4   2  15        0.13        1.28      0.65 o 
  -3   2  15       16.85       16.78      1.13 o 
  -2   2  15        1.61        1.73      0.64 o 
  -1   2  15       10.75        7.90      0.79 o 
   0   2  15        3.85        6.35      0.85 o 
 -10   3  15        7.00        5.80      1.18 o 
  -9   3  15       26.15       25.20      1.36 o 
  -8   3  15        5.53        4.16      0.62 o 
  -7   3  15        1.50        1.04      0.62 o 
  -6   3  15        5.73        3.37      0.74 o 
  -5   3  15       71.58       70.32      2.55 o 
  -4   3  15        0.19       -0.60      0.62 o 
  -3   3  15       23.29       28.96      1.57 o 
  -2   3  15        3.12        2.81      0.88 o 
  -1   3  15        0.03       -0.34      0.76 o 
 -10   0  16        4.46        4.88      1.09 o 
  -8   0  16      109.62       98.10      4.64 o 
  -6   0  16        3.39        3.45      1.18 o 
  -4   0  16       92.86       93.52      4.55 o 
  -2   0  16       23.80       19.27      1.93 o 
   0   0  16        8.53        8.83      1.26 o 
 -11   1  16       28.06       33.57      2.19 o 
 -10   1  16       57.43       50.65      7.91 o 
  -9   1  16        9.94        9.39      1.22 o 
  -8   1  16       55.25       50.17      2.78 o 
  -7   1  16       25.48       22.91      1.56 o 
  -6   1  16       19.08       19.94      1.60 o 
  -5   1  16       15.41       15.23      1.31 o 
  -4   1  16        6.11        5.28      1.26 o 
  -3   1  16        2.12        1.90      0.84 o 
  -2   1  16        3.66        5.05      0.80 o 
  -1   1  16       12.00       13.89      1.07 o 
   0   1  16       58.77       53.77      4.42 o 
 -10   2  16        5.64        5.80      1.56 o 
  -9   2  16        3.32        3.06      0.80 o 
  -8   2  16       10.66        9.98      1.07 o 
  -7   2  16        0.15        0.18      0.67 o 
  -6   2  16       31.39       32.26      1.75 o 
  -5   2  16       17.73       18.58      1.39 o 
  -4   2  16        0.03        0.08      0.68 o 
  -3   2  16        8.98        7.51      0.91 o 
  -2   2  16       17.87       15.34      1.56 o 
  -7   3  16        1.74        0.84      0.92 o 
  -6   3  16        1.45        1.43      0.92 o 
  -5   3  16        3.03        3.20      1.01 o 
  -9   0  17        7.14        6.98      1.18 o 
  -7   0  17        0.30        1.35      0.84 o 
  -5   0  17        0.10        0.25      0.84 o 
  -3   0  17       34.46       30.21      2.10 o 
  -9   1  17        0.95        0.34      0.76 o 
  -8   1  17        8.45        8.70      0.92 o 
  -7   1  17        4.10        4.23      0.84 o 
  -6   1  17        3.09        3.16      1.14 o 
  -5   1  17        0.57        1.09      0.62 o 
  -4   1  17       20.17       24.80      1.47 o 
  -3   1  17        1.34        1.92      0.80 o 
                                                 
